# Supplementary material for: Analysis of 10,478 cancer genomes identifies candidate driver genes and opportunities for precision oncology
Source: Nat Genet. 2024 Jun 18;56(9):1868–77. doi: 10.1038/s41588-024-01785-9 (PMC11387197; doi:10.1038/s41588-024-01785-9)
Supplement: Supplementary file 4 — Supplementary Tables 1–14. [file 41588_2024_1785_MOESM4_ESM.xlsx]

## Sheet: Supp. Table 1
Supplementary Table 1: Selection of tumour samples from The 100,000 Genomes Project cancer programme
*A sample is excluded if it fails at least one quality control criteria. Some samples fail multiple criteria.
Samples excluded for failing clinical data quality control
	Tumour sample number
Before clinical data quality control	14129
Conflicting participant sex information	22
Sample could not be assigned to a considered tumour group	1918
Unclear if a primary tumour or metastases was sampled	144
Day of sampling is unclear	8
Participant <18 years old on day of sampling	270
After clinical data quality control	11878
Samples excluded for failing sequencing data quality control
	Tumour sample number
Before sequencing data quality control	11878
Tumour sample cross-contamination >1%	75
Germline sample cross-contamination >1%	47
Tumour-group-specific single nucleotide variant Z-score < -3	145
After sequencing data quality control	11611
Duplicate sample exclusion
	Tumour sample number
Before exclusion of duplicate samples	11611
After exclusion of duplicate samples	10983
Non-solid tumour sample exclusion
	Tumour sample number
Before exclusion of non-solid tumour samples	10983
After exclusion of non-solid tumour samples	10478

## Sheet: Supp. Table 2
Supplementary Table 2: Tumour groups
Abbreviation	Organ	Primary histology	Included histologies	Number of samples
BileDuct-AdenoCA	Bile duct	Adenocarcinoma	Adenocarcinoma, cholangiocarcinoma	34
Bladder-TCC	Bladder	Transitional cell carcinoma	Transitional cell carcinoma	305
Breast-DuctalCA	Breast	Ductal carcinoma	Ductal carcinoma, medullary carcinoma, mucinous carcinoma, papillary breast cancer, tubular breast cancer	2001
Breast-LobularCA	Breast	Lobular carcinoma	Lobular carcinoma	305
CNS-Astro	Central nervous system	Astrocytoma	Astrocytoma	61
CNS-GBM-IDHmut	Central nervous system	Glioblastoma (IDH mutant)	Glioblastoma (IDH mutant)	27
CNS-GBM-IDHwt	Central nervous system	Glioblastoma (IDH wildtype)	Glioblastoma (IDH wildtype)	241
CNS-Menin	Central nervous system	Meningioma	Meningioma	56
CNS-Oligo	Central nervous system	Oligodendroglioma	Oligodendroglioma	55
ColoRect-AdenoCA	Colorectum	Adenocarcinoma	Adenocarcinoma, mucinous adenocarcinoma	2324
Connective-Chondro	Connective	Chondrosarcoma	Chondrosarcoma	117
Connective-Leiomyo	Connective	Leiomyosarcoma	Leiomyosarcoma	95
Connective-Liposarc	Connective	Liposarcoma	Liposarcoma	111
Connective-Myxofibro	Connective	Myxofibrosarcoma	Myxofibrosarcoma	126
Connective-Osteosarc	Connective	Osteosarcoma	Osteosarcoma	60
Connective-SCS	Connective	Spindle cell sarcoma	Spindle cell sarcoma	64
Connective-SS	Connective	Synovial sarcoma	Synovial sarcoma	34
Eso-AdenoCA	Oesophageal	Adenocarcinoma	Adenocarcinoma	91
HeadNeck-SCC	Head and neck	Squamous cell carcinoma	Squamous cell carcinoma	201
Kidney-CCRCC	Kidney	Clear cell renal cell carcinoma	Clear cell carcinoma	872
Kidney-ChRCC	Kidney	Chromophobe renal cell carcinoma	Chromophobe carcinoma	68
Kidney-PRCC	Kidney	Papillary renal cell carcinoma	Papillary carcinoma	105
Liver-HCC	Liver	Hepatocellular carcinoma	Hepatocellular carcinoma	24
Lung-AdenoCA	Lung	Adenocarcinoma	Adenocarcinoma, clear cell carcinoma, mucinous carcinoma, papillary	677
Lung-LargeCell	Lung	Large cell carcinoma	Large cell carcinoma	25
Lung-SCC	Lung	Squamous cell carcinoma	Squamous cell carcinoma	382
Lung-SmallCell	Lung	Small cell carcinoma	Small cell carcinoma	26
Mes-Mesothelioma	Mesothelium	Mesothelioma	Mesothelioma	35
Ovary-AdenoCA	Ovary	Adenocarcinoma	Adenocarcinoma, endometrioid carcinoma, serous cystadenocarcinoma, clear cell carcinoma, papillary serous carcinoma, mucinous cystadenocarcinomas	454
Panc-AdenoCA	Pancreatic	Adenocarcinoma	Adenocarcinoma, ductal carcinoma	94
Prost-AdenoCA	Prostate	Adenocarcinoma	Adenocarcinoma	366
Skin-Melanoma	Skin	Melanoma	Melanoma	270
Stomach-AdenoCA	Stomach	Adenocarcinoma	Adenocarcinoma, signet ring carcinoma	72
Testis-GCT	Testis	Germ cell tumour	Germ cell tumour, seminoma, non-seminoma, embryonal carcinoma, teratocarcinoma	51
Uterus-AdenoCA	Uterus	Adenocarcinoma	Adenocarcinoma, endometrioid carcinoma, serous carcinoma, clear cell carcinoma, papillary serous carcinoma, carcinosarcoma	649

## Sheet: Supp. Table 3
Supplementary Table 3: Details of 100kGP cohort
	Size	sex	sex	grade	grade	grade	grade	stage	stage	stage	stage	stage	stage	tumour_type	tumour_type	tumour_type	age_range	age_range	age_range	age_range	age_range	age_range	age_range	age_range	age_range	age_range	age_range	age_range	age_range	age_range	age_range	age_range	hormone_status	hormone_status	hormone_status	hormone_status	hormone_status	smoking_status	smoking_status	smoking_status	smoking_status	purity	purity	Radiotherapy	Systemic
tumour_group	Total	FEMALE	MALE	G1	G2	G3	G4	0	1	2	3	4	6	METASTASES	PRIMARY	RECURRENCE_OF_PRIMARY_TUMOUR	15-19	20-24	25-29	30-34	35-39	40-44	45-49	50-54	55-59	60-64	65-69	70-74	75-79	80-84	85-89	90	HER2	LuminalA	LuminalB	Other	TNBC	Current smoker	Ex smoker	Never smoked	Non-smoker - history unknown	mean	std	Total	Total
BileDuct-AdenoCA	34	19	15	<5	<5	0	0	0	0	<5	<5	0	0	<5	>30	0	0	0	0	0	0	0	<13	<13	<13	<13	<13	<13	<13	0	<13	0	0	0	0	0	0	0	0	0	0	0.34	0.22	0	<5
Bladder-TCC	305	85	220	20	63	145	0	>113	>89	>33	>16	>13	<5	<5	>301	0	0	<5	0	<5	<5	<5	<5	>13	>19	>21	>39	>81	>46	>39	>15	>8	0	0	0	0	0	<5	>12	<5	0	0.6	0.24	<5	41
Breast-DuctalCA	2001	1964	37	155	747	780	0	<5	>502	>949	>164	>28	<5	41	1945	15	<5	<5	>8	>35	>61	>125	>264	>260	>212	>193	>254	>199	>198	>110	>56	>6	30	470	27	141	145	>8	>17	>25	<5	0.48	0.18	42	229
Breast-LobularCA	305	305	0	<5	>234	>28	0	0	>48	>141	>63	<5	<5	>7	>294	<5	0	0	0	<5	<5	>12	>32	>37	>36	>55	>32	>42	>23	>15	<5	<5	0	>97	<5	>18	<5	0	<8	<8	<8	0.44	0.18	6	21
CNS-Astro	61	22	39	0	>19	>17	<5	0	0	0	0	0	0	0	53	8	0	<11	<11	<11	<11	<11	<11	<11	<11	<11	<11	<11	0	0	0	0	0	0	0	0	0	0	<5	<5	0	0.63	0.19	<5	5
CNS-GBM-IDHmut	27	14	13	0	0	0	6	0	0	0	0	0	0	0	>23	<5	0	<7	<7	<7	<7	<7	<7	<7	0	<7	<7	0	0	0	0	0	0	0	0	0	0	0	0	0	0	0.62	0.24	<5	7
CNS-GBM-IDHwt	241	82	159	0	0	<5	>175	0	0	0	0	0	0	0	225	16	0	<5	<5	<5	>8	>8	>19	>19	>43	>37	>50	>31	>6	<5	0	0	0	0	0	0	0	<5	>12	>6	<5	0.64	0.22	16	28
CNS-Menin	56	39	17	0	0	0	0	0	0	0	0	0	0	0	56	0	<10	<10	0	<10	<10	<10	<10	<10	<10	<10	<10	<10	<10	<10	0	0	0	0	0	0	0	0	<5	0	0	0.58	0.14	0	<5
CNS-Oligo	55	28	27	0	>13	>13	<5	0	0	0	0	0	0	0	49	6	0	0	<13	<13	<13	<13	<13	<13	<13	<13	<13	<13	0	0	0	0	0	0	0	0	0	<5	0	0	0	0.69	0.18	<5	6
ColoRect-AdenoCA	2324	935	1389	>43	>1659	>264	<5	0	>315	>749	>761	>199	<5	159	2159	6	0	<5	<5	>23	>30	>49	>72	>123	>196	>337	>355	>446	>345	>240	>81	>10	0	0	0	0	0	13	55	37	7	0.47	0.18	106	338
Connective-Chondro	117	46	71	14	44	10	0	0	>29	>32	<5	>7	0	5	96	16	0	<6	>8	>7	<6	<6	>10	>11	>12	>15	>9	>9	>8	<6	<6	0	0	0	0	0	0	0	0	<5	0	0.52	0.23	0	12
Connective-Leiomyo	95	47	48	<5	>20	>23	<5	0	11	22	21	7	0	>7	>83	<5	0	0	0	<17	<17	<17	<17	<17	<17	<17	<17	<17	<17	<17	<17	<17	0	0	0	0	0	0	<6	<6	0	0.69	0.2	11	11
Connective-Liposarc	111	44	67	>9	>7	>24	<5	0	>14	>7	>27	<5	0	5	90	16	0	<28	<28	<28	<28	<28	<28	<28	<28	<28	<28	<28	<28	<28	<28	0	0	0	0	0	0	0	0	<5	0	0.54	0.2	10	6
Connective-Myxofibro	126	57	69	<5	>39	>44	0	0	>11	>38	>29	<5	0	<5	>112	>9	0	<6	<6	<6	<6	<6	<6	>8	>9	>10	>15	>12	>19	>10	<6	<6	0	0	0	0	0	0	<5	<5	0	0.52	0.2	18	<5
Connective-Osteosarc	60	29	31	<5	<5	>11	0	0	<6	>18	<6	<6	0	<5	>50	>5	<10	<10	<10	<10	<10	<10	<10	<10	<10	<10	<10	<10	<10	0	<10	0	0	0	0	0	0	0	0	0	0	0.56	0.21	<5	26
Connective-SCS	64	27	37	<5	>10	>10	<5	0	7	13	9	6	0	<5	>56	<5	0	0	<11	<11	<11	<11	<11	<11	<11	<11	<11	<11	<11	<11	<11	<11	0	0	0	0	0	0	0	0	0	0.58	0.22	<5	13
Connective-SS	34	14	20	0	19	6	0	0	<5	>13	>9	0	0	<5	>26	<5	<6	<6	<6	<6	<6	<6	<6	<6	<6	<6	<6	<6	<6	0	0	0	0	0	0	0	0	<5	<5	<5	0	0.77	0.17	10	10
Eso-AdenoCA	91	13	78	<5	>41	>39	0	0	10	26	45	5	0	<5	>86	0	0	0	0	0	<5	0	<5	>9	>10	>13	>16	>17	>9	>5	0	0	0	0	0	0	0	<5	0	0	0	0.41	0.18	<5	71
HeadNeck-SCC	201	69	132	11	109	48	0	0	25	29	29	96	0	7	188	6	0	0	<5	<5	<5	<5	>7	>22	>23	>36	>33	>27	>12	>13	<5	<5	0	0	0	0	0	<5	<5	0	0	0.37	0.19	7	15
Kidney-CCRCC	872	313	559	36	248	310	111	0	306	62	268	72	0	27	839	6	0	0	>5	>5	>14	>35	>60	>89	>134	>130	>141	>133	>84	>28	<5	0	0	0	0	0	0	5	10	16	0	0.48	0.16	<5	57
Kidney-ChRCC	68	43	25	<6	<6	<6	<6	0	>30	>14	>15	<5	0	0	68	0	0	0	<12	<12	<12	<12	<12	<12	<12	<12	<12	<12	<12	<12	0	0	0	0	0	0	0	0	<5	<5	<5	0.66	0.18	0	<5
Kidney-PRCC	105	34	71	6	28	33	5	0	>54	<5	>18	>6	0	<5	>100	0	0	0	<24	0	<24	<24	<24	<24	<24	<24	<24	<24	<24	<24	<24	0	0	0	0	0	0	0	0	<5	0	0.63	0.21	0	7
Liver-HCC	24	<5	>19	<5	>10	<5	0	0	>6	<5	<5	0	0	<5	>16	<5	0	0	0	<8	0	0	<8	0	0	<8	<8	<8	<8	<8	0	0	0	0	0	0	0	0	0	0	0	0.66	0.21	0	<5
Lung-AdenoCA	677	376	301	62	132	81	0	<5	>300	>109	>83	>30	0	>30	>642	<5	0	<6	0	<6	<6	<6	>12	>33	>57	>109	>128	>140	>101	>57	>16	0	0	0	0	0	0	>5	>54	>6	<5	0.33	0.17	8	74
Lung-LargeCell	25	9	16	0	<7	<7	<7	0	>7	>7	<5	<5	0	<5	>20	0	0	0	0	0	0	0	<7	<7	0	<7	<7	<7	<7	<7	0	0	0	0	0	0	0	0	<5	0	0	0.55	0.23	0	<5
Lung-SCC	382	122	260	<5	>119	>102	0	0	143	105	85	9	0	13	364	5	0	0	0	0	0	<5	<5	>8	>24	>44	>91	>93	>72	>31	>7	0	0	0	0	0	0	5	33	0	0	0.38	0.19	<5	55
Lung-SmallCell	26	11	15	0	<5	<5	<5	0	>6	>7	<5	>8	0	>5	>16	<5	0	0	0	0	0	0	0	<9	<9	<9	<9	<9	<9	<9	0	0	0	0	0	0	0	0	<5	0	0	0.67	0.27	0	<5
Mes-Mesothelioma	35	6	29	0	0	<5	0	0	5	6	11	5	0	0	>30	<5	0	0	0	0	0	0	0	0	0	<11	<11	<11	<11	<11	<11	0	0	0	0	0	0	0	<5	<5	0	0.34	0.18	0	11
Ovary-AdenoCA	454	454	0	>25	>26	>20	<5	0	73	16	25	8	0	49	399	6	0	<6	<6	<6	>6	>11	>35	>56	>63	>63	>71	>56	>41	>21	<6	<6	0	0	0	0	0	0	<6	<6	<6	0.54	0.23	<5	185
Panc-AdenoCA	94	41	53	<5	>41	>18	0	0	<6	>50	>15	<6	0	<5	>86	<5	0	0	0	0	0	<7	0	>8	<7	<7	>18	>17	>19	<7	<7	0	0	0	0	0	0	0	0	0	0	0.3	0.18	0	11
Prost-AdenoCA	366	0	366	<5	>10	>12	<5	0	>67	>81	>131	>35	<5	<5	>358	<5	0	0	0	0	0	<5	>6	>26	>65	>92	>99	>60	>6	0	<5	0	0	0	0	0	0	0	>9	<5	0	0.43	0.2	0	6
Skin-Melanoma	270	120	150	0	0	6	0	0	37	64	62	22	5	>233	>32	<5	0	<5	<5	>6	>7	>10	>19	>16	>22	>29	>40	>33	>34	>26	>8	<5	0	0	0	0	0	<8	<8	<8	<8	0.53	0.24	8	42
Stomach-AdenoCA	72	20	52	0	25	34	0	0	>8	>24	>20	<5	0	<5	>67	0	0	0	<12	<12	0	<12	<12	<12	<12	<12	<12	<12	<12	<12	<12	<12	0	0	0	0	0	0	<5	0	0	0.37	0.17	<5	38
Testis-GCT	51	0	51	0	0	0	0	0	>25	>5	<5	0	<5	<5	>46	0	<14	<14	<14	<14	<14	<14	<14	<14	<14	<14	<14	0	<14	0	0	0	0	0	0	0	0	<5	<5	<5	<5	0.44	0.2	0	7
Uterus-AdenoCA	649	649	0	>172	>166	>123	<5	0	382	39	53	10	0	7	642	0	0	0	<6	<6	<6	<6	>12	>42	>88	>94	>109	>127	>86	>40	>21	<6	0	0	0	0	0	0	<5	>6	<5	0.55	0.21	6	41

## Sheet: Supp.Table 4
Supplementary Table 4: Power estimates for driver gene detection
Hypermutated samples are excluded from power estimates.
			Power estimate at given gene mutation frequency
Cohort	Mutation Rate (Per MB)	Sample Size	0.01	0.02	0.05	0.1
CNS_OLIGO	1.12224	53	0.000179775	0.00255931	0.0832293	0.533859
CNS_ASTRO	1.1654	60	0.000370044	0.00482204	0.129515	0.654113
CNS_GBM_IDHmut	1.79846	24	8.80914e-05	0.000682117	0.0154841	0.142944
CNS_GBM_IDHwt	2.08622	226	0.00186789	0.0400673	0.720085	0.999268
CNS_GBM_Menin	0.474794	56	0.000693634	0.00913455	0.18392	0.71889
Testis_GCT	0.575508	51	0.000536878	0.00679313	0.144839	0.645016
BileDuct_AdenoCA	1.49632	28	0.000125788	0.00108484	0.0253529	0.211282
Bladder_TCC	4.74794	277	0.000627177	0.0141436	0.554873	0.998269
Breast_DuctalCA	1.5251	1846	0.454584	0.997201	1	1
Breast_LobularCA	1.15102	269	0.00918238	0.151797	0.937201	0.999992
ColoRect_AdenoCA	4.17244	1899	0.0838801	0.862535	1	1
Connective_Chondro	0.978364	115	0.00161147	0.0255261	0.460566	0.96855
Connective_Leiomyo	1.53948	90	0.000993329	0.0125488	0.276164	0.879502
Connective_Liposarc	1.00714	107	0.00112831	0.0186167	0.391447	0.948785
Connective_Myxofibro	1.43877	119	0.000949762	0.0160276	0.385584	0.955594
Connective_Osteosarc	1.13663	56	0.000246275	0.00338487	0.101604	0.587486
Connective_SCS	1.32367	57	0.000358182	0.00430686	0.113791	0.612266
Connective_SS	0.561121	34	0.000980431	0.00805702	0.113907	0.500644
Eso_AdenoCA	4.84866	84	0.000102005	0.00106783	0.0509922	0.52059
HeadNeck_SCC	3.33795	192	0.000444937	0.00960937	0.405964	0.985306
Kidney_CCRCC	2.27326	851	0.0435899	0.593074	0.999992	1
Kidney_ChRCC	0.805712	66	0.00233273	0.0221403	0.299476	0.845559
Kidney_PRCC	2.38836	104	0.000393731	0.00586171	0.206266	0.855718
Liver_HCC	2.93509	23	1.9651e-05	0.000147076	0.00433695	0.0610334
Lung_AdenoCA	5.63998	640	0.00294985	0.0884911	0.972265	1
Lung_LargeCell	10.6901	24	1.44305e-05	5.31651e-05	0.000905191	0.0155588
Lung_SCC	8.34487	365	0.000442485	0.00935824	0.50939	0.998866
Lung_SmallCell	9.17936	26	1.02417e-05	4.41056e-05	0.000956969	0.0186672
Mes_Mesothelioma	1.06469	35	0.000200409	0.00206676	0.0497499	0.345614
Ovary_AdenoCA	2.07183	418	0.00859066	0.179825	0.981702	1
Panc_AdenoCA	1.29489	92	0.00077008	0.0114017	0.278129	0.8862
Prost_AdenoCA	1.15102	363	0.0252499	0.318477	0.991978	1
Skin_Melanoma	11.2368	240	9.43268e-05	0.00135875	0.126958	0.90413
Stomach_AdenoCA	3.85591	63	7.48147e-05	0.000768346	0.033858	0.382713
Uterus_AdenoCA	2.74805	580	0.0129518	0.263158	0.997059	1

## Sheet: Supp. Table 5
Supplementary Table 5: Candidate cancer driver genes identified in this study
CGC, Cancer Gene Census; PANCAN_2018_GENE, PanSoftware analysis of TCGA. True/False refers to the presence of the gene as a cancer driver in the given tumour. Tier 1 – Candidates where the consensus ranking is higher than the ranking of the first gene with stouffer Q > 0.05. These represent high confidence drivers; Tier 2 – Candidates not meeting the criteria for Tier 1 but which are CGC genes, a…
SYMBOL	LOCUS	TIER	All_Bidders	Significant_Bidders	QVALUE_stouffer_w	MUTS	SAMPLES	ROLE	cohort	CGC_GENE	PANCAN_2018_GENE	INTOGEN_GENE	FILTER_STATUS
ARID1A	1p36.11	1	oncodrivefml,dndscv,cbase,mutpanning	oncodrivefml,cbase	9.42e-09	3	≤5	LoF	BileDuct_AdenoCA	NO	YES	YES	AUTOMATIC_PASS
BAP1	3p21.1	2	oncodrivefml,dndscv,mutpanning	NA	0.000102053	4	≤5	LoF	BileDuct_AdenoCA	NO	YES	YES	AUTOMATIC_PASS
EPHA3	3p11.1	1	oncodrivefml,smregions,mutpanning	NA	3.77e-06	3	≤5	Act	BileDuct_AdenoCA	NO	NO	NO	AUTOMATIC_PASS
ERBB2	17q12	1	oncodrivefml,dndscv	NA	9.13e-05	2	≤5	Act	BileDuct_AdenoCA	NO	NO	YES	AUTOMATIC_PASS
IDH1	2q34	1	oncodrivefml,oncodriveclustl,dndscv	NA	3.06e-05	2	≤5	Act	BileDuct_AdenoCA	NO	YES	YES	AUTOMATIC_PASS
KRAS	12p12.1	1	oncodrivefml,oncodriveclustl,dndscv,smregions,cbase,mutpanning,hotmaps	dndscv,cbase,mutpanning,hotmaps	1.55e-25	7	7	Act	BileDuct_AdenoCA	NO	NO	YES	AUTOMATIC_PASS
PTPRB	12q15	2	oncodrivefml	NA	0.00291487	2	≤5	Act	BileDuct_AdenoCA	NO	NO	NO	AUTOMATIC_PASS
STK11	19p13.3	1	oncodrivefml,dndscv	NA	0.00759608	2	≤5	Act	BileDuct_AdenoCA	NO	NO	YES	AUTOMATIC_PASS
ACVR1	2q24.1	1	smregions,hotmaps	smregions,hotmaps	6.62e-13	23	22	Act	Uterus_AdenoCA	NO	YES	YES	AUTOMATIC_PASS
AHR	7p21.1	1	oncodriveclustl,mutpanning,hotmaps	mutpanning,hotmaps	1.03e-08	25	15	Act	Bladder_TCC	NO	NO	NO	MANUAL_REVIEW
AKT1	14q32.33	1	oncodriveclustl,smregions,mutpanning,hotmaps	oncodriveclustl,smregions,mutpanning,hotmaps	8.63e-11	9	9	Act	Bladder_TCC	NO	NO	NO	AUTOMATIC_PASS
ARHGAP35	19q13.32	1	oncodrivefml,cbase	oncodrivefml,cbase	1.38e-06	12	11	LoF	Bladder_TCC	NO	NO	NO	MANUAL_REVIEW
ARID1A	1p36.11	1	oncodrivefml,dndscv,cbase,mutpanning	oncodrivefml,dndscv,cbase,mutpanning	1.27e-38	62	49	LoF	Bladder_TCC	NO	YES	YES	AUTOMATIC_PASS
ASXL1	20q11.21	1	oncodrivefml,cbase	oncodrivefml,cbase	2.37e-07	9	9	LoF	Bladder_TCC	NO	NO	NO	AUTOMATIC_PASS
ATM	11q22.3	1	oncodrivefml,dndscv,cbase	oncodrivefml,dndscv,cbase	1.19e-10	39	32	LoF	Bladder_TCC	NO	YES	YES	AUTOMATIC_PASS
BAP1	3p21.1	1	oncodrivefml,dndscv,cbase,mutpanning,hotmaps	oncodrivefml,dndscv,cbase,mutpanning	1.17e-14	24	16	LoF	Bladder_TCC	NO	NO	NO	AUTOMATIC_PASS
BRAF	7q34	2	smregions,hotmaps	NA	8.69e-05	8	6	Act	Bladder_TCC	NO	NO	YES	AUTOMATIC_PASS
CDKN1A	6p21.2	1	dndscv,mutpanning	dndscv,mutpanning	1.05e-11	29	21	LoF	Bladder_TCC	YES	YES	YES	AUTOMATIC_PASS
CDKN1B	12p13.1	2	oncodrivefml	oncodrivefml	0.000153713	4	≤5	LoF	Bladder_TCC	NO	NO	NO	AUTOMATIC_PASS
CDKN2A	9p21.3	1	oncodrivefml,dndscv	oncodrivefml,dndscv	5.88e-07	7	6	LoF	Bladder_TCC	NO	YES	YES	AUTOMATIC_PASS
AKT1	14q32.33	1	oncodrivefml,oncodriveclustl,dndscv,smregions,cbase,mutpanning,hotmaps	oncodrivefml,oncodriveclustl,dndscv,smregions,cbase,mutpanning,hotmaps	1.72e-51	91	90	Act	Breast_DuctalCA	YES	YES	YES	AUTOMATIC_PASS
DDX3X	Xp11.4	1	oncodriveclustl,mutpanning,hotmaps	mutpanning,hotmaps	3.32e-05	13	12	Act	Bladder_TCC	NO	NO	NO	AUTOMATIC_PASS
ELF3	1q32.1	1	dndscv,cbase,mutpanning	dndscv,cbase,mutpanning	1.21e-19	43	32	LoF	Bladder_TCC	NO	YES	YES	AUTOMATIC_PASS
EP300	22q13.2	1	oncodrivefml,dndscv,cbase,mutpanning	oncodrivefml,dndscv,cbase,mutpanning	1.87e-30	37	35	LoF	Bladder_TCC	NO	YES	YES	AUTOMATIC_PASS
ERBB2	17q12	1	oncodriveclustl,dndscv,smregions,mutpanning,hotmaps	oncodriveclustl,dndscv,mutpanning,hotmaps	6.44e-16	40	31	Act	Bladder_TCC	NO	YES	YES	AUTOMATIC_PASS
ERBB3	12q13.2	1	oncodriveclustl,dndscv,hotmaps	dndscv	4.55e-12	36	30	Act	Bladder_TCC	YES	YES	YES	AUTOMATIC_PASS
ERCC2	19q13.32	1	oncodrivefml,oncodriveclustl,dndscv,cbase,mutpanning,hotmaps	oncodrivefml,oncodriveclustl,dndscv,cbase,mutpanning,hotmaps	1.16e-35	30	28	Act	Bladder_TCC	NO	YES	YES	AUTOMATIC_PASS
ETV4	17q21.31	2	oncodriveclustl,mutpanning	mutpanning	0.00409605	5	≤5	LoF	Bladder_TCC	NO	NO	NO	AUTOMATIC_PASS
FAT1	4q35.2	1	oncodrivefml,dndscv,cbase,mutpanning	oncodrivefml,dndscv,cbase,mutpanning	3.75e-24	37	30	LoF	Bladder_TCC	NO	YES	YES	AUTOMATIC_PASS
AKT1	14q32.33	1	oncodriveclustl,dndscv,smregions,cbase,mutpanning,hotmaps	oncodriveclustl,dndscv,smregions,cbase,mutpanning,hotmaps	4.42e-24	9	9	Act	Breast_LobularCA	YES	YES	YES	AUTOMATIC_PASS
FBXW7	4q31.3	1	oncodrivefml,dndscv,cbase,hotmaps	oncodrivefml,dndscv,cbase	7.02e-13	14	13	LoF	Bladder_TCC	NO	YES	YES	AUTOMATIC_PASS
FGFR2	10q26.13	2	hotmaps	NA	3.76e-05	16	13	Act	Bladder_TCC	NO	NO	NO	AUTOMATIC_PASS
AKT1	14q32.33	1	oncodrivefml,oncodriveclustl,dndscv,smregions,hotmaps	oncodriveclustl,dndscv,smregions,hotmaps	4.83e-16	5	≤5	Act	CNS_Menin	NO	NO	NO	AUTOMATIC_PASS
FOXA1	14q21.1	2	smregions	NA	0.00240285	8	8	LoF	Bladder_TCC	NO	YES	NO	AUTOMATIC_PASS
GNA13	17q24.1	1	oncodriveclustl,mutpanning,hotmaps	oncodriveclustl,mutpanning,hotmaps	1.11e-08	12	11	Act	Bladder_TCC	NO	YES	YES	AUTOMATIC_PASS
HRAS	11p15.5	1	oncodriveclustl,dndscv,mutpanning,hotmaps	oncodriveclustl,dndscv,mutpanning,hotmaps	1.31e-11	12	11	Act	Bladder_TCC	NO	YES	YES	AUTOMATIC_PASS
KDM6A	Xp11.3	1	oncodrivefml,dndscv,cbase,mutpanning,hotmaps	oncodrivefml,dndscv,cbase,mutpanning	5.61e-35	92	83	LoF	Bladder_TCC	YES	YES	YES	AUTOMATIC_PASS
KMT2A	11q23.3	1	oncodrivefml,dndscv,cbase,mutpanning	oncodrivefml,dndscv,cbase,mutpanning	4.72e-21	34	23	LoF	Bladder_TCC	NO	NO	YES	AUTOMATIC_PASS
KMT2C	7q36.1	1	oncodrivefml,dndscv,cbase,mutpanning	oncodrivefml,dndscv,cbase,mutpanning	3.76e-17	48	39	LoF	Bladder_TCC	NO	YES	YES	AUTOMATIC_PASS
KMT2D	12q13.12	1	oncodrivefml,dndscv,cbase,mutpanning	oncodrivefml,dndscv,cbase,mutpanning	1.53e-40	82	59	LoF	Bladder_TCC	NO	YES	YES	AUTOMATIC_PASS
KRAS	12p12.1	1	oncodriveclustl,dndscv,mutpanning,hotmaps	oncodriveclustl,dndscv,mutpanning,hotmaps	1.11e-12	12	11	Act	Bladder_TCC	NO	YES	YES	AUTOMATIC_PASS
LATS1	6q25.1	1	oncodrivefml,dndscv	oncodrivefml,dndscv	1.87e-08	15	14	LoF	Bladder_TCC	NO	NO	NO	AUTOMATIC_PASS
MROH2B	5p13.1	1	oncodriveclustl,mutpanning,hotmaps	oncodriveclustl,mutpanning,hotmaps	1.19e-05	16	16	Act	Bladder_TCC	NO	NO	NO	MANUAL_REVIEW
MTOR	1p36.22	2	hotmaps	NA	0.157835	14	13	ambiguous	Bladder_TCC	YES	NO	NO	AUTOMATIC_PASS
MUC4	3q29	2	cbase	cbase	1.43e-08	15	11	LoF	Bladder_TCC	NO	NO	NO	MANUAL_REVIEW
NCOR1	17p12	2	cbase	cbase	2.69e-07	24	20	LoF	Bladder_TCC	NO	NO	YES	AUTOMATIC_PASS
NF1	17q11.2	2	dndscv	dndscv	7.56e-05	23	16	LoF	Bladder_TCC	NO	NO	YES	AUTOMATIC_PASS
NRAS	1p13.2	2	hotmaps	NA	0.00273556	4	≤5	Act	Bladder_TCC	NO	YES	NO	AUTOMATIC_PASS
AKT1	14q32.33	1	smregions,mutpanning,hotmaps	smregions,mutpanning,hotmaps	1.68e-22	29	29	Act	ColoRect_AdenoCA	YES	NO	NO	AUTOMATIC_PASS
PPARG	3p25.2	1	dndscv,hotmaps	dndscv,hotmaps	1.4e-09	15	14	Act	Bladder_TCC	NO	NO	NO	AUTOMATIC_PASS
PRPF8	17p13.3	1	oncodriveclustl,mutpanning,hotmaps	mutpanning,hotmaps	4.3e-06	19	19	LoF	Bladder_TCC	NO	NO	NO	MANUAL_REVIEW
PSIP1	9p22.3	2	mutpanning	mutpanning	1.35e-05	8	8	LoF	Bladder_TCC	NO	YES	YES	AUTOMATIC_PASS
RARG	12q13.13	1	oncodrivefml,dndscv,cbase	oncodrivefml,dndscv,cbase	3.04e-10	13	12	LoF	Bladder_TCC	NO	NO	NO	MANUAL_REVIEW
RB1	13q14.2	1	oncodrivefml,dndscv,cbase,mutpanning	oncodrivefml,dndscv,cbase,mutpanning	6.82e-36	34	28	LoF	Bladder_TCC	NO	YES	YES	AUTOMATIC_PASS
RBM10	Xp11.3	1	oncodrivefml,dndscv,cbase,mutpanning	oncodrivefml,dndscv,cbase,mutpanning	1.59e-14	19	18	LoF	Bladder_TCC	NO	YES	YES	AUTOMATIC_PASS
RHOA	3p21.31	1	dndscv,cbase,hotmaps	dndscv,cbase,hotmaps	8.51e-21	17	16	Act	Bladder_TCC	NO	YES	YES	AUTOMATIC_PASS
RHOB	2p24.1	1	oncodriveclustl,dndscv,cbase,mutpanning,hotmaps	oncodriveclustl,dndscv,cbase,mutpanning	3.31e-31	23	23	Act	Bladder_TCC	NO	YES	NO	AUTOMATIC_PASS
RNF213	17q25.3	2	hotmaps	NA	0.235342	27	24	LoF	Bladder_TCC	NO	NO	YES	AUTOMATIC_PASS
RXRA	9q34.2	1	oncodrivefml,oncodriveclustl,dndscv,smregions,cbase,mutpanning	oncodrivefml,oncodriveclustl,dndscv,cbase,mutpanning	2.03e-16	16	15	LoF	Bladder_TCC	NO	YES	YES	AUTOMATIC_PASS
SF3B1	2q33.1	2	oncodriveclustl	NA	0.000451176	15	15	Act	Bladder_TCC	NO	YES	YES	AUTOMATIC_PASS
SPTAN1	9q34.11	1	oncodrivefml,dndscv,cbase,mutpanning	oncodrivefml,dndscv,cbase,mutpanning	2.03e-16	26	21	LoF	Bladder_TCC	NO	YES	NO	MANUAL_REVIEW
STAG2	Xq25	1	oncodrivefml,dndscv,cbase,mutpanning	oncodrivefml,dndscv,cbase,mutpanning	5.48e-29	54	49	LoF	Bladder_TCC	YES	YES	YES	AUTOMATIC_PASS
TET2	4q24	2	oncodrivefml	NA	0.00101134	5	≤5	LoF	Bladder_TCC	NO	NO	NO	AUTOMATIC_PASS
AKT1	14q32.33	1	oncodrivefml,oncodriveclustl,dndscv,smregions,cbase,mutpanning,hotmaps	oncodrivefml,oncodriveclustl,dndscv,smregions,cbase,mutpanning,hotmaps	2.44e-32	33	32	Act	Uterus_AdenoCA	NO	YES	YES	AUTOMATIC_PASS
TSC1	9q34.13	1	oncodrivefml,dndscv,cbase,mutpanning	oncodrivefml,dndscv,cbase,mutpanning	1.16e-37	32	30	LoF	Bladder_TCC	YES	YES	YES	AUTOMATIC_PASS
UQCR10	22q12.2	1	oncodriveclustl,dndscv,mutpanning	oncodriveclustl,dndscv,mutpanning	1.37e-07	5	≤5	Act	Bladder_TCC	NO	NO	NO	MANUAL_REVIEW
UTY	Yq11.221	1	oncodrivefml,dndscv,cbase,mutpanning	oncodrivefml,dndscv,cbase,mutpanning	6.45e-13	18	15	LoF	Bladder_TCC	NO	NO	NO	MANUAL_REVIEW
ZFP36L1	14q24.1	1	dndscv,mutpanning	dndscv,mutpanning	1.07e-05	41	36	LoF	Bladder_TCC	NO	YES	YES	AUTOMATIC_PASS
AGAP6	10q11.23	3	oncodriveclustl,dndscv,hotmaps	oncodriveclustl,dndscv,hotmaps	3.63e-06	59	53	Act	Breast_DuctalCA	NO	NO	NO	MANUAL_REVIEW
AMER1	Xq11.2	1	oncodrivefml,oncodriveclustl,dndscv,smregions,cbase,mutpanning	oncodrivefml,oncodriveclustl,dndscv,smregions,cbase,mutpanning	4.22e-51	101	97	LoF	ColoRect_AdenoCA	NO	YES	YES	AUTOMATIC_PASS
ARID1A	1p36.11	1	oncodrivefml,dndscv,cbase,mutpanning	oncodrivefml,dndscv,cbase,mutpanning	3.64e-24	76	70	LoF	Breast_DuctalCA	YES	YES	YES	AUTOMATIC_PASS
ARID1B	6q25.3	1	cbase	cbase	2.91e-06	36	23	LoF	Breast_DuctalCA	YES	NO	YES	AUTOMATIC_PASS
BRCA2	13q13.1	1	oncodrivefml	NA	1.42e-06	28	26	LoF	Breast_DuctalCA	YES	NO	YES	AUTOMATIC_PASS
CBFB	16q22.1	1	oncodrivefml,dndscv,cbase,mutpanning,hotmaps	oncodrivefml,dndscv,cbase,mutpanning,hotmaps	5.7e-31	64	63	LoF	Breast_DuctalCA	NO	YES	YES	AUTOMATIC_PASS
CDH1	16q22.1	1	oncodrivefml,dndscv,cbase,mutpanning	oncodrivefml,dndscv,cbase,mutpanning	2.17e-23	44	42	LoF	Breast_DuctalCA	NO	YES	YES	AUTOMATIC_PASS
CDKN1B	12p13.1	1	cbase,mutpanning	cbase,mutpanning	2.02e-10	26	24	LoF	Breast_DuctalCA	YES	YES	YES	AUTOMATIC_PASS
CDKN2A	9p21.3	1	oncodrivefml,dndscv,cbase,hotmaps	oncodrivefml,dndscv,cbase,hotmaps	1.59e-14	12	12	LoF	Breast_DuctalCA	NO	NO	YES	AUTOMATIC_PASS
CHD4	12p13.31	1	cbase	cbase	4.56e-09	44	40	Act	Breast_DuctalCA	NO	YES	NO	AUTOMATIC_PASS
CIC	19q13.2	1	oncodrivefml	oncodrivefml	0.000116256	6	6	LoF	Breast_DuctalCA	NO	NO	NO	AUTOMATIC_PASS
APC	5q22.2	1	oncodrivefml,oncodriveclustl,dndscv,smregions,cbase,mutpanning	oncodrivefml,oncodriveclustl,dndscv,smregions,cbase,mutpanning	9.62e-57	1968	1390	LoF	ColoRect_AdenoCA	YES	YES	YES	AUTOMATIC_PASS
DHRS4L2	14q11.2	1	mutpanning,hotmaps	mutpanning,hotmaps	0.0476679	22	10	Act	Breast_DuctalCA	NO	NO	NO	MANUAL_REVIEW
ARID1A	1p36.11	1	oncodriveclustl,dndscv,smregions,cbase,mutpanning	smregions,cbase,mutpanning	8.44e-07	6	≤5	LoF	Panc_AdenoCA	NO	YES	YES	AUTOMATIC_PASS
ERBB3	12q13.2	2	hotmaps	hotmaps	1.22e-05	22	22	Act	Breast_DuctalCA	NO	NO	YES	AUTOMATIC_PASS
ESR1	6q25.1	2	hotmaps	hotmaps	2.36e-06	27	27	Act	Breast_DuctalCA	YES	NO	YES	AUTOMATIC_PASS
ATRX	Xq21.1	1	oncodrivefml,dndscv,smregions,cbase,mutpanning	oncodrivefml,dndscv,smregions,cbase,mutpanning	3.36e-50	26	24	LoF	CNS_ASTRO	NO	YES	YES	AUTOMATIC_PASS
BCL9	1q21.2	1	dndscv,smregions,cbase,mutpanning,hotmaps	dndscv,smregions,cbase,mutpanning,hotmaps	1.3e-23	51	49	LoF	ColoRect_AdenoCA	NO	NO	YES	AUTOMATIC_PASS
BCL9L	11q23.3	1	oncodrivefml,dndscv,smregions,cbase,mutpanning	oncodrivefml,dndscv,smregions,cbase,mutpanning	6.36e-49	87	86	LoF	ColoRect_AdenoCA	YES	NO	YES	AUTOMATIC_PASS
GATA3	10p14	1	oncodrivefml,dndscv,cbase,mutpanning	oncodrivefml,dndscv,cbase,mutpanning	4.6e-29	192	183	LoF	Breast_DuctalCA	YES	YES	YES	AUTOMATIC_PASS
GPS2	17p13.1	1	oncodrivefml,cbase	oncodrivefml,cbase	1.13e-09	10	10	LoF	Breast_DuctalCA	NO	YES	NO	MANUAL_REVIEW
BRAF	7q34	1	oncodrivefml,oncodriveclustl,dndscv,smregions,cbase,mutpanning,hotmaps	oncodrivefml,oncodriveclustl,dndscv,smregions,cbase,mutpanning,hotmaps	1.58e-59	151	148	Act	ColoRect_AdenoCA	YES	YES	YES	AUTOMATIC_PASS
KMT2C	7q36.1	1	oncodrivefml,dndscv,cbase,mutpanning	oncodrivefml,dndscv,cbase,mutpanning	3.63e-32	197	177	LoF	Breast_DuctalCA	NO	YES	YES	AUTOMATIC_PASS
KMT2D	12q13.12	2	oncodriveclustl	oncodriveclustl	0.00863967	54	47	LoF	Breast_DuctalCA	NO	NO	YES	AUTOMATIC_PASS
BRAF	7q34	1	smregions,mutpanning,hotmaps	smregions,mutpanning,hotmaps	2.49e-23	39	36	Act	Lung_AdenoCA	YES	YES	YES	AUTOMATIC_PASS
MAP2K4	17p12	1	oncodrivefml,dndscv,cbase,mutpanning	oncodrivefml,dndscv,cbase,mutpanning	2.03e-32	53	51	LoF	Breast_DuctalCA	YES	YES	YES	AUTOMATIC_PASS
BRAF	7q34	1	oncodriveclustl,dndscv,smregions,mutpanning,hotmaps	oncodriveclustl,smregions,mutpanning,hotmaps	1.3e-18	10	10	Act	Ovary_AdenoCA	YES	NO	YES	AUTOMATIC_PASS
MED23	6q23.2	1	oncodrivefml,cbase,hotmaps	cbase,hotmaps	1.46e-09	33	31	LoF	Breast_DuctalCA	NO	NO	NO	AUTOMATIC_PASS
MUC20	3q29	1	cbase,hotmaps	cbase,hotmaps	6.51e-12	24	18	LoF	Breast_DuctalCA	NO	NO	NO	MANUAL_REVIEW
NCOR1	17p12	1	oncodrivefml,dndscv,cbase,mutpanning	oncodrivefml,dndscv,cbase,mutpanning	1.9e-30	48	46	LoF	Breast_DuctalCA	YES	YES	YES	AUTOMATIC_PASS
NF1	17q11.2	1	oncodrivefml,dndscv,cbase,mutpanning	oncodrivefml,dndscv,cbase,mutpanning	2.96e-25	48	46	LoF	Breast_DuctalCA	NO	YES	YES	AUTOMATIC_PASS
BRAF	7q34	1	oncodriveclustl,smregions,hotmaps	smregions,hotmaps	8.44e-07	4	≤5	Act	Panc_AdenoCA	NO	NO	NO	AUTOMATIC_PASS
PIK3R1	5q13.1	1	oncodrivefml,mutpanning,hotmaps	oncodrivefml,mutpanning,hotmaps	9.77e-15	44	41	LoF	Breast_DuctalCA	NO	YES	YES	AUTOMATIC_PASS
PRAMEF15	1p36.21	3	oncodriveclustl,dndscv	oncodriveclustl,dndscv	3.54e-07	79	67	LoF	Breast_DuctalCA	NO	NO	NO	MANUAL_REVIEW
PSPC1	13q12.11	3	dndscv,mutpanning	dndscv,mutpanning	0.0479407	18	17	Act	Breast_DuctalCA	NO	NO	NO	MANUAL_REVIEW
BRAF	7q34	1	oncodrivefml,oncodriveclustl,dndscv,smregions,cbase,mutpanning,hotmaps	oncodrivefml,oncodriveclustl,dndscv,smregions,cbase,mutpanning,hotmaps	2.62e-54	130	121	Act	Skin_Melanoma	YES	YES	YES	AUTOMATIC_PASS
RB1	13q14.2	1	oncodrivefml,dndscv,cbase,mutpanning	oncodrivefml,dndscv,cbase,mutpanning	1.15e-26	31	30	LoF	Breast_DuctalCA	YES	YES	YES	AUTOMATIC_PASS
ROCK1	18q11.1	1	mutpanning,hotmaps	mutpanning,hotmaps	1.04e-08	25	18	Act	Breast_DuctalCA	NO	NO	NO	AUTOMATIC_PASS
CHD4	12p13.31	2	smregions	smregions	2.31e-15	69	66	Act	ColoRect_AdenoCA	NO	NO	NO	AUTOMATIC_PASS
SEC16A	9q34.3	1	oncodrivefml,cbase	oncodrivefml,cbase	2.02e-10	19	19	LoF	Breast_DuctalCA	NO	NO	NO	MANUAL_REVIEW
CHD4	12p13.31	1	oncodrivefml,dndscv,smregions,cbase	oncodrivefml,dndscv,smregions,cbase	1.47e-31	109	88	LoF	Uterus_AdenoCA	YES	YES	YES	AUTOMATIC_PASS
SF3B1	2q33.1	1	oncodrivefml,oncodriveclustl,dndscv,cbase,mutpanning	oncodrivefml,oncodriveclustl,dndscv,cbase,mutpanning	7.13e-29	48	47	Act	Breast_DuctalCA	NO	YES	YES	AUTOMATIC_PASS
SLC35G5	8p23.1	1	dndscv,cbase	dndscv,cbase	0.00180759	27	21	Act	Breast_DuctalCA	NO	NO	NO	MANUAL_REVIEW
SMAD4	18q21.2	1	oncodrivefml	oncodrivefml	4.25e-07	8	8	LoF	Breast_DuctalCA	NO	NO	YES	AUTOMATIC_PASS
CIC	19q13.2	1	oncodrivefml,oncodriveclustl,dndscv,smregions,cbase,mutpanning	oncodrivefml,dndscv,smregions,cbase,mutpanning	6.8e-51	31	25	LoF	CNS_OLIGO	NO	YES	YES	AUTOMATIC_PASS
SPEN	1p36.21	1	oncodrivefml,dndscv,cbase,mutpanning	oncodrivefml,dndscv,cbase,mutpanning	1.67e-29	73	67	LoF	Breast_DuctalCA	NO	NO	YES	AUTOMATIC_PASS
STEAP1	7q21.13	1	oncodriveclustl,dndscv,mutpanning	oncodriveclustl,dndscv,mutpanning	0.000549168	43	29	Act	Breast_DuctalCA	NO	NO	NO	MANUAL_REVIEW
CNTNAP2	7q35	2	smregions	smregions	0.00814118	97	80	Act	Lung_AdenoCA	NO	NO	NO	AUTOMATIC_PASS
CREBBP	16p13.3	1	oncodrivefml,dndscv,smregions,cbase,mutpanning	oncodrivefml,dndscv,smregions,cbase,mutpanning	7.97e-35	58	50	LoF	Bladder_TCC	NO	YES	YES	AUTOMATIC_PASS
CSMD3	8q23.3	2	smregions,mutpanning	smregions	1.09e-06	6	≤5	Act	Connective_Osteosarc	YES	NO	NO	AUTOMATIC_PASS
CTCF	16q22.1	2	smregions	smregions	0.000126034	39	39	LoF	Breast_DuctalCA	YES	YES	YES	AUTOMATIC_PASS
ZFHX3	16q22.2	1	oncodrivefml,cbase	oncodrivefml,cbase	7.23e-07	30	30	LoF	Breast_DuctalCA	NO	NO	YES	AUTOMATIC_PASS
ZFPM1	16q24.2	1	oncodrivefml,dndscv,cbase,mutpanning	oncodrivefml,dndscv,cbase,mutpanning	8.7e-29	60	59	LoF	Breast_DuctalCA	NO	NO	NO	MANUAL_REVIEW
DICER1	14q32.13	1	oncodrivefml,smregions,cbase,hotmaps	oncodrivefml,smregions,cbase,hotmaps	4.13e-17	49	40	Act	Uterus_AdenoCA	NO	YES	YES	AUTOMATIC_PASS
EGFR	7p11.2	1	oncodrivefml,oncodriveclustl,dndscv,smregions,cbase,mutpanning,hotmaps	oncodrivefml,dndscv,smregions,cbase,mutpanning,hotmaps	4.15e-51	56	43	Act	CNS_GBM_IDHwt	NO	YES	YES	AUTOMATIC_PASS
EGFR	7p11.2	1	oncodrivefml,oncodriveclustl,dndscv,smregions,cbase,mutpanning,hotmaps	oncodrivefml,oncodriveclustl,dndscv,smregions,cbase,mutpanning,hotmaps	6.64e-51	134	110	Act	Lung_AdenoCA	YES	YES	YES	AUTOMATIC_PASS
ARID1A	1p36.11	1	oncodrivefml,dndscv,cbase,mutpanning	oncodrivefml,dndscv,cbase,mutpanning	1.7e-28	19	18	LoF	Breast_LobularCA	YES	YES	YES	AUTOMATIC_PASS
BCORL1	Xq26.1	1	oncodrivefml,dndscv,cbase,mutpanning	oncodrivefml,cbase	2.29e-09	6	6	LoF	Breast_LobularCA	NO	NO	NO	AUTOMATIC_PASS
CASP8	2q33.1	2	dndscv	NA	0.000291099	2	≤5	LoF	Breast_LobularCA	YES	YES	YES	AUTOMATIC_PASS
CBFB	16q22.1	1	oncodrivefml,dndscv,cbase,mutpanning	oncodrivefml,dndscv,cbase,mutpanning	2.76e-36	19	19	LoF	Breast_LobularCA	NO	YES	YES	AUTOMATIC_PASS
CDH1	16q22.1	1	oncodrivefml,oncodriveclustl,dndscv,cbase,mutpanning	oncodrivefml,oncodriveclustl,dndscv,cbase,mutpanning	4.36e-47	165	157	LoF	Breast_LobularCA	NO	YES	YES	AUTOMATIC_PASS
CDKN1B	12p13.1	1	oncodrivefml,oncodriveclustl,dndscv,mutpanning	NA	1.05e-07	3	≤5	LoF	Breast_LobularCA	YES	YES	YES	AUTOMATIC_PASS
EP300	22q13.2	2	smregions	smregions	0.0129553	20	18	LoF	Lung_SCC	NO	YES	YES	AUTOMATIC_PASS
ERBB3	12q13.2	1	oncodrivefml,oncodriveclustl,dndscv,cbase,mutpanning,hotmaps	dndscv	4.36e-09	9	9	Act	Breast_LobularCA	NO	NO	YES	AUTOMATIC_PASS
FAT1	4q35.2	2	cbase	cbase	6.76e-05	7	7	LoF	Breast_LobularCA	NO	NO	YES	AUTOMATIC_PASS
FCGR3A	1q23.3	1	oncodriveclustl,dndscv,cbase	oncodriveclustl,dndscv	7.19e-05	5	≤5	LoF	Breast_LobularCA	NO	NO	NO	MANUAL_REVIEW
ERBB2	17q12	1	smregions,mutpanning,hotmaps	smregions,mutpanning,hotmaps	2.97e-10	58	43	Act	Breast_DuctalCA	YES	YES	YES	AUTOMATIC_PASS
FOXO3	6q21	1	oncodrivefml,oncodriveclustl,smregions,cbase	oncodrivefml	1.46e-07	5	≤5	LoF	Breast_LobularCA	NO	NO	NO	AUTOMATIC_PASS
FOXP1	3p13	2	oncodrivefml	NA	0.000187667	2	≤5	LoF	Breast_LobularCA	NO	NO	NO	AUTOMATIC_PASS
GATA3	10p14	1	mutpanning	mutpanning	1.97e-05	14	12	Act	Breast_LobularCA	YES	YES	YES	AUTOMATIC_PASS
KLF4	9q31.2	2	oncodriveclustl,smregions	oncodriveclustl	0.000143337	6	6	Act	Breast_LobularCA	NO	NO	YES	AUTOMATIC_PASS
KMT2C	7q36.1	1	dndscv,cbase,mutpanning	dndscv,cbase,mutpanning	2.82e-21	19	19	LoF	Breast_LobularCA	NO	YES	YES	AUTOMATIC_PASS
KMT2D	12q13.12	2	cbase	cbase	7.43e-08	13	11	LoF	Breast_LobularCA	NO	NO	YES	AUTOMATIC_PASS
MAP2K4	17p12	1	oncodrivefml,dndscv,cbase,mutpanning	dndscv,cbase,mutpanning	1.56e-12	8	8	LoF	Breast_LobularCA	YES	YES	YES	AUTOMATIC_PASS
MAP3K1	5q11.2	1	cbase,mutpanning	mutpanning	3.26e-11	20	18	LoF	Breast_LobularCA	YES	YES	YES	AUTOMATIC_PASS
MEN1	11q13.1	1	oncodrivefml,dndscv,cbase	cbase	2.33e-06	7	6	LoF	Breast_LobularCA	NO	NO	YES	AUTOMATIC_PASS
MUC16	19p13.2	2	smregions	NA	0.0293396	20	19	Act	Breast_LobularCA	NO	NO	NO	AUTOMATIC_PASS
MYH9	22q12.3	1	oncodrivefml,dndscv,cbase,mutpanning	dndscv,cbase	6.51e-11	23	23	LoF	Breast_LobularCA	NO	NO	YES	AUTOMATIC_PASS
NCOR1	17p12	1	oncodrivefml,dndscv,cbase,mutpanning	dndscv,cbase,mutpanning	3.43e-15	11	11	LoF	Breast_LobularCA	YES	YES	YES	AUTOMATIC_PASS
ERBB2	17q12	1	oncodrivefml,oncodriveclustl,dndscv,smregions,cbase,mutpanning,hotmaps	oncodrivefml,oncodriveclustl,dndscv,smregions,cbase,mutpanning,hotmaps	1.41e-29	22	19	Act	Breast_LobularCA	YES	YES	YES	AUTOMATIC_PASS
PTEN	10q23.31	1	dndscv,mutpanning	mutpanning	1.18e-07	15	11	Act	Breast_LobularCA	NO	YES	YES	AUTOMATIC_PASS
RHOA	3p21.31	2	oncodriveclustl,dndscv	NA	0.00510795	3	≤5	Act	Breast_LobularCA	NO	NO	NO	AUTOMATIC_PASS
ERBB2	17q12	1	smregions,hotmaps	smregions,hotmaps	3.22e-18	55	49	Act	ColoRect_AdenoCA	NO	NO	YES	AUTOMATIC_PASS
ERBB2	17q12	2	smregions	smregions	0.00131445	10	9	Act	Ovary_AdenoCA	YES	NO	YES	AUTOMATIC_PASS
SETD1B	12q24.31	2	cbase	NA	6.19e-05	3	≤5	LoF	Breast_LobularCA	NO	NO	NO	AUTOMATIC_PASS
SPEN	1p36.21	1	oncodrivefml,dndscv,cbase	cbase	7.63e-08	7	7	LoF	Breast_LobularCA	NO	NO	YES	AUTOMATIC_PASS
ERBB3	12q13.2	1	oncodriveclustl,dndscv,smregions,cbase,hotmaps	oncodriveclustl,dndscv,smregions,cbase,hotmaps	3.01e-31	62	60	Act	ColoRect_AdenoCA	YES	NO	YES	AUTOMATIC_PASS
TP53	17p13.1	1	oncodrivefml,dndscv,smregions,cbase,mutpanning,hotmaps	oncodrivefml,dndscv,cbase,mutpanning	4.35e-26	15	15	LoF	Breast_LobularCA	YES	YES	YES	AUTOMATIC_PASS
ERBB3	12q13.2	1	oncodriveclustl,dndscv,smregions,hotmaps	oncodriveclustl,dndscv,smregions,hotmaps	4.3e-15	48	43	Act	Uterus_AdenoCA	NO	YES	YES	AUTOMATIC_PASS
VAV1	19p13.3	2	cbase	NA	5.28e-05	5	≤5	LoF	Breast_LobularCA	NO	NO	NO	AUTOMATIC_PASS
ZFPM1	16q24.2	1	oncodrivefml,dndscv,cbase,mutpanning	oncodrivefml,dndscv,cbase,mutpanning	5.25e-16	10	10	LoF	Breast_LobularCA	NO	NO	NO	MANUAL_REVIEW
ANKRD36C	2q11.1	1	oncodrivefml,dndscv	oncodrivefml,dndscv	3.76e-09	2	≤5	LoF	CNS_ASTRO	NO	NO	NO	MANUAL_REVIEW
ARID1B	6q25.3	1	oncodrivefml,mutpanning	NA	4.33e-06	2	≤5	LoF	CNS_ASTRO	NO	NO	YES	AUTOMATIC_PASS
FAT3	11q14.3	2	smregions	smregions	0.114105	22	21	Act	Bladder_TCC	NO	NO	NO	AUTOMATIC_PASS
EGFR	7p11.2	1	oncodriveclustl,hotmaps	hotmaps	1.8e-06	2	≤5	Act	CNS_ASTRO	NO	YES	YES	AUTOMATIC_PASS
FAT4	4q28.1	2	smregions	smregions	0.107559	16	13	Act	Eso_AdenoCA	NO	NO	YES	AUTOMATIC_PASS
IDH2	15q26.1	1	oncodriveclustl,dndscv,smregions,mutpanning,hotmaps	oncodriveclustl,mutpanning,hotmaps	6.09e-10	3	≤5	Act	CNS_ASTRO	NO	YES	YES	AUTOMATIC_PASS
NCOR2	12q24.31	2	mutpanning	NA	0.000283302	2	≤5	Act	CNS_ASTRO	NO	NO	NO	AUTOMATIC_PASS
NF1	17q11.2	1	oncodrivefml,dndscv,mutpanning	mutpanning	3.04e-08	4	≤5	LoF	CNS_ASTRO	NO	YES	YES	AUTOMATIC_PASS
NOTCH1	9q34.3	1	oncodrivefml,oncodriveclustl,mutpanning,hotmaps	NA	1.37e-05	3	≤5	Act	CNS_ASTRO	NO	YES	YES	AUTOMATIC_PASS
PIK3CA	3q26.32	1	dndscv,hotmaps	NA	0.000181965	2	≤5	Act	CNS_ASTRO	NO	YES	YES	AUTOMATIC_PASS
PTEN	10q23.31	1	dndscv,mutpanning	NA	6.89e-05	4	≤5	Act	CNS_ASTRO	NO	YES	YES	AUTOMATIC_PASS
SMARCA4	19p13.2	2	oncodrivefml	NA	0.000283302	2	≤5	Act	CNS_ASTRO	NO	YES	YES	AUTOMATIC_PASS
FBXW7	4q31.3	1	oncodrivefml,oncodriveclustl,dndscv,smregions,cbase,mutpanning,hotmaps	oncodrivefml,oncodriveclustl,dndscv,smregions,cbase,mutpanning,hotmaps	2.42e-55	251	220	LoF	ColoRect_AdenoCA	YES	YES	YES	AUTOMATIC_PASS
AR	Xq12	3	oncodrivefml,dndscv	NA	0.0251412	2	≤5	Act	CNS_GBM_IDHmut	NO	NO	NO	AUTOMATIC_PASS
ATRX	Xq21.1	1	oncodrivefml,dndscv,mutpanning,hotmaps	dndscv,mutpanning	1.16e-17	16	13	LoF	CNS_GBM_IDHmut	YES	YES	YES	AUTOMATIC_PASS
CIC	19q13.2	1	oncodrivefml,oncodriveclustl,dndscv,cbase	oncodrivefml,cbase	2.74e-10	2	≤5	LoF	CNS_GBM_IDHmut	NO	NO	NO	AUTOMATIC_PASS
IDH1	2q34	1	oncodrivefml,oncodriveclustl,dndscv,smregions,cbase,mutpanning,hotmaps	oncodriveclustl,dndscv,cbase,mutpanning,hotmaps	2.69e-45	24	24	Act	CNS_GBM_IDHmut	YES	YES	YES	AUTOMATIC_PASS
PTEN	10q23.31	3	oncodrivefml,dndscv	NA	0.0186152	2	≤5	Act	CNS_GBM_IDHmut	NO	YES	YES	AUTOMATIC_PASS
FBXW7	4q31.3	1	oncodrivefml,oncodriveclustl,dndscv,smregions,cbase,hotmaps	oncodrivefml,oncodriveclustl,dndscv,smregions,cbase,hotmaps	1.53e-45	75	68	Act	Uterus_AdenoCA	YES	YES	YES	AUTOMATIC_PASS
BRAF	7q34	1	oncodriveclustl,mutpanning,hotmaps	mutpanning,hotmaps	5.48e-12	5	≤5	Act	CNS_GBM_IDHwt	NO	YES	YES	AUTOMATIC_PASS
CDH1	16q22.1	2	oncodrivefml	NA	0.00258627	2	≤5	LoF	CNS_GBM_IDHwt	NO	NO	NO	AUTOMATIC_PASS
CDKN2A	9p21.3	1	oncodrivefml,dndscv,cbase,mutpanning	oncodrivefml,dndscv,cbase,mutpanning	1.18e-14	5	≤5	LoF	CNS_GBM_IDHwt	NO	NO	YES	AUTOMATIC_PASS
CDKN2C	1p32.3	2	dndscv	NA	0.00136393	3	≤5	LoF	CNS_GBM_IDHwt	NO	NO	YES	AUTOMATIC_PASS
CREBBP	16p13.3	1	cbase,mutpanning	cbase,mutpanning	6.37e-08	8	8	LoF	CNS_GBM_IDHwt	NO	NO	NO	AUTOMATIC_PASS
CSMD3	8q23.3	2	smregions	NA	0.0177493	10	10	LoF	CNS_GBM_IDHwt	YES	NO	NO	AUTOMATIC_PASS
CYSLTR2	13q14.2	2	oncodrivefml	NA	0.0299563	3	≤5	Act	CNS_GBM_IDHwt	NO	NO	NO	AUTOMATIC_PASS
FGFR2	10q26.13	1	oncodrivefml,oncodriveclustl,dndscv,smregions,cbase,mutpanning,hotmaps	oncodrivefml,oncodriveclustl,dndscv,smregions,cbase,mutpanning,hotmaps	5.89e-52	94	84	Act	Uterus_AdenoCA	YES	YES	YES	AUTOMATIC_PASS
KRAS	12p12.1	2	hotmaps	NA	0.0993846	4	≤5	Act	CNS_GBM_IDHwt	NO	NO	NO	AUTOMATIC_PASS
LZTR1	22q11.21	1	smregions,cbase	NA	2.94e-06	5	≤5	LoF	CNS_GBM_IDHwt	YES	YES	YES	AUTOMATIC_PASS
NF1	17q11.2	1	oncodrivefml,dndscv,cbase,mutpanning	oncodrivefml,dndscv,cbase,mutpanning	1.51e-30	33	23	LoF	CNS_GBM_IDHwt	NO	YES	YES	AUTOMATIC_PASS
FGFR3	4p16.3	1	oncodrivefml,oncodriveclustl,dndscv,smregions,cbase,mutpanning,hotmaps	oncodrivefml,oncodriveclustl,dndscv,smregions,cbase,mutpanning,hotmaps	4.77e-49	152	130	Act	Bladder_TCC	YES	YES	YES	AUTOMATIC_PASS
PIK3CA	3q26.32	1	oncodriveclustl,dndscv,cbase,mutpanning,hotmaps	dndscv,cbase,mutpanning,hotmaps	5.98e-28	30	30	Act	CNS_GBM_IDHwt	YES	YES	YES	AUTOMATIC_PASS
PIK3R1	5q13.1	1	oncodrivefml,dndscv,cbase,mutpanning	oncodrivefml,dndscv,cbase,mutpanning	8.96e-20	14	14	LoF	CNS_GBM_IDHwt	YES	YES	YES	AUTOMATIC_PASS
PTEN	10q23.31	1	oncodrivefml,dndscv,cbase,mutpanning,hotmaps	oncodrivefml,dndscv,cbase,mutpanning,hotmaps	3.92e-40	63	62	LoF	CNS_GBM_IDHwt	NO	YES	YES	AUTOMATIC_PASS
PTPN11	12q24.13	1	oncodrivefml,dndscv,smregions,cbase,mutpanning,hotmaps	oncodrivefml,dndscv,cbase,mutpanning,hotmaps	4.97e-18	13	13	Act	CNS_GBM_IDHwt	NO	NO	YES	AUTOMATIC_PASS
RB1	13q14.2	1	dndscv,cbase,mutpanning	dndscv,cbase,mutpanning	1.75e-17	15	14	LoF	CNS_GBM_IDHwt	NO	YES	YES	AUTOMATIC_PASS
RGPD3	2q12.2	1	mutpanning	NA	0.000159213	5	≤5	LoF	CNS_GBM_IDHwt	NO	NO	NO	AUTOMATIC_PASS
SETD1B	12q24.31	1	oncodrivefml,cbase,mutpanning	NA	1.93e-07	8	7	Act	CNS_GBM_IDHwt	NO	NO	NO	AUTOMATIC_PASS
SETD2	3p21.31	1	oncodrivefml,mutpanning	NA	3.35e-06	9	7	LoF	CNS_GBM_IDHwt	NO	NO	NO	AUTOMATIC_PASS
STAG2	Xq25	1	oncodrivefml,dndscv,cbase,mutpanning	dndscv,cbase,mutpanning	4.31e-14	7	7	LoF	CNS_GBM_IDHwt	YES	YES	YES	AUTOMATIC_PASS
FOLH1	11p11.12	1	smregions,hotmaps	smregions,hotmaps	1.32e-05	20	17	LoF	Breast_DuctalCA	NO	NO	NO	MANUAL_REVIEW
TRRAP	7q22.1	2	smregions	NA	0.0615932	8	8	ambiguous	CNS_GBM_IDHwt	NO	NO	NO	AUTOMATIC_PASS
FOXA1	14q21.1	1	oncodrivefml,dndscv,smregions,cbase,mutpanning,hotmaps	oncodrivefml,dndscv,smregions,cbase,mutpanning,hotmaps	1.62e-37	81	71	LoF	Breast_DuctalCA	YES	YES	YES	AUTOMATIC_PASS
ATM	11q22.3	2	oncodrivefml	NA	0.125319	2	≤5	Act	CNS_Menin	NO	NO	NO	AUTOMATIC_PASS
FOXA1	14q21.1	1	oncodrivefml,oncodriveclustl,dndscv,smregions,cbase,mutpanning,hotmaps	oncodrivefml,dndscv,smregions,cbase,mutpanning,hotmaps	1.89e-31	21	20	Act	Breast_LobularCA	YES	YES	YES	AUTOMATIC_PASS
NF2	22q12.2	1	oncodrivefml,oncodriveclustl,dndscv,smregions,cbase	oncodrivefml,oncodriveclustl,dndscv,cbase	2.34e-18	13	13	LoF	CNS_Menin	YES	NO	NO	AUTOMATIC_PASS
PIK3CA	3q26.32	1	oncodrivefml,oncodriveclustl,dndscv,hotmaps	oncodriveclustl,hotmaps	1.29e-07	3	≤5	Act	CNS_Menin	NO	NO	NO	AUTOMATIC_PASS
SMARCB1	22q11.23	1	oncodrivefml,dndscv	NA	0.0251849	2	≤5	Act	CNS_Menin	NO	NO	NO	AUTOMATIC_PASS
FOXA1	14q21.1	1	oncodrivefml,dndscv,smregions,cbase,mutpanning,hotmaps	oncodrivefml,dndscv,smregions,cbase,mutpanning	4.79e-31	32	30	LoF	Prost_AdenoCA	YES	YES	YES	AUTOMATIC_PASS
TRAF7	16p13.3	1	oncodrivefml,oncodriveclustl,dndscv,smregions,cbase	oncodrivefml,oncodriveclustl,dndscv,cbase	2.61e-16	10	10	Act	CNS_Menin	YES	NO	NO	AUTOMATIC_PASS
USP17L22	4p16.1	1	oncodrivefml,dndscv,smregions	oncodrivefml,dndscv	0.000761508	5	≤5	LoF	CNS_Menin	NO	NO	NO	MANUAL_REVIEW
FOXO3	6q21	2	smregions	smregions	5.27e-08	38	37	LoF	Breast_DuctalCA	NO	NO	NO	AUTOMATIC_PASS
ARID1A	1p36.11	2	dndscv	NA	0.0081715	2	≤5	ambiguous	CNS_OLIGO	NO	YES	YES	AUTOMATIC_PASS
ATRX	Xq21.1	1	dndscv,cbase	cbase	4.57e-07	4	≤5	LoF	CNS_OLIGO	NO	YES	YES	AUTOMATIC_PASS
BCOR	Xp11.4	2	oncodrivefml	NA	7.12e-05	2	≤5	LoF	CNS_OLIGO	NO	NO	NO	AUTOMATIC_PASS
FOXO3	6q21	1	oncodriveclustl,smregions	smregions	0.00485297	6	≤5	Act	Connective_Leiomyo	NO	NO	NO	AUTOMATIC_PASS
FUBP1	1p31.1	1	oncodrivefml,dndscv,smregions,cbase,mutpanning	oncodrivefml,dndscv,cbase,mutpanning	6.56e-30	14	12	LoF	CNS_OLIGO	NO	YES	YES	AUTOMATIC_PASS
GNAS	20q13.32	1	oncodrivefml,oncodriveclustl,smregions,mutpanning,hotmaps	oncodriveclustl,smregions	1.14e-08	4	≤5	Act	Connective_Chondro	NO	NO	NO	AUTOMATIC_PASS
IDH2	15q26.1	1	oncodrivefml,oncodriveclustl,dndscv,smregions,mutpanning,hotmaps	dndscv,hotmaps	3.32e-11	4	≤5	Act	CNS_OLIGO	NO	YES	YES	AUTOMATIC_PASS
NIPBL	5p13.2	1	oncodrivefml,dndscv,smregions,cbase	oncodrivefml,cbase	2.08e-07	5	≤5	LoF	CNS_OLIGO	NO	YES	YES	MANUAL_REVIEW
NOTCH1	9q34.3	1	oncodrivefml,oncodriveclustl,dndscv,smregions,cbase,mutpanning	oncodrivefml,cbase	2.66e-10	8	8	Act	CNS_OLIGO	NO	YES	YES	AUTOMATIC_PASS
PBRM1	3p21.1	2	oncodrivefml	NA	0.00163471	2	≤5	Act	CNS_OLIGO	NO	NO	NO	AUTOMATIC_PASS
PIK3CA	3q26.32	1	dndscv,smregions	NA	0.000101457	3	≤5	Act	CNS_OLIGO	NO	YES	YES	AUTOMATIC_PASS
GPHN	14q23.3	2	smregions	smregions	0.0421104	4	≤5	LoF	Kidney_CCRCC	NO	NO	NO	AUTOMATIC_PASS
TCF12	15q21.3	2	dndscv	NA	0.0110952	2	≤5	ambiguous	CNS_OLIGO	NO	YES	NO	AUTOMATIC_PASS
ZBTB20	3q13.31	1	oncodrivefml,dndscv,smregions,cbase	dndscv,cbase	1.18e-09	6	≤5	LoF	CNS_OLIGO	NO	YES	YES	AUTOMATIC_PASS
ACVR2A	2q22.3	1	oncodrivefml,dndscv,cbase,mutpanning	oncodrivefml,dndscv,cbase,mutpanning	1.78e-33	63	52	LoF	ColoRect_AdenoCA	YES	YES	YES	AUTOMATIC_PASS
GTDC1	2q22.3	1	oncodrivefml,smregions	oncodrivefml,smregions	6.59e-08	11	10	LoF	Breast_DuctalCA	NO	NO	NO	MANUAL_REVIEW
HLA-B	6p21.33	3	oncodriveclustl,smregions	oncodriveclustl,smregions	2.71e-07	52	44	LoF	ColoRect_AdenoCA	NO	NO	NO	MANUAL_REVIEW
IDH1	2q34	1	oncodrivefml,oncodriveclustl,dndscv,smregions,cbase,mutpanning,hotmaps	oncodrivefml,oncodriveclustl,dndscv,smregions,cbase,mutpanning,hotmaps	5.7e-51	52	52	Act	CNS_ASTRO	NO	YES	YES	AUTOMATIC_PASS
ARID1A	1p36.11	1	oncodrivefml,dndscv,cbase,mutpanning	oncodrivefml,dndscv,cbase,mutpanning	2.97e-26	104	99	LoF	ColoRect_AdenoCA	NO	YES	YES	AUTOMATIC_PASS
ARID1B	6q25.3	2	cbase	cbase	2.97e-08	46	46	LoF	ColoRect_AdenoCA	NO	NO	YES	AUTOMATIC_PASS
ASXL1	20q11.21	1	dndscv,cbase	dndscv,cbase	2.08e-08	63	60	LoF	ColoRect_AdenoCA	NO	NO	NO	AUTOMATIC_PASS
ATM	11q22.3	1	oncodrivefml,dndscv,cbase,mutpanning,hotmaps	oncodrivefml,dndscv,cbase,mutpanning,hotmaps	2e-40	141	128	LoF	ColoRect_AdenoCA	NO	NO	YES	AUTOMATIC_PASS
IDH1	2q34	1	oncodrivefml,oncodriveclustl,dndscv,smregions,cbase,mutpanning,hotmaps	oncodriveclustl,dndscv,smregions,cbase,mutpanning,hotmaps	6.8e-51	47	47	Act	CNS_OLIGO	NO	YES	YES	AUTOMATIC_PASS
IDH2	15q26.1	1	oncodrivefml,oncodriveclustl,dndscv,smregions,cbase,mutpanning,hotmaps	oncodriveclustl,dndscv,smregions,cbase,mutpanning,hotmaps	1.6e-31	18	17	Act	Connective_Chondro	NO	NO	NO	AUTOMATIC_PASS
INPPL1	11q13.4	1	oncodrivefml,dndscv,smregions,cbase,mutpanning,hotmaps	oncodrivefml,dndscv,smregions,cbase,mutpanning,hotmaps	1.89e-22	59	50	LoF	Uterus_AdenoCA	NO	YES	NO	MANUAL_REVIEW
KDR	4q12	2	smregions	smregions	0.085824	19	19	Act	Uterus_AdenoCA	NO	NO	NO	AUTOMATIC_PASS
CREBBP	16p13.3	1	dndscv	dndscv	1.36e-10	53	52	LoF	ColoRect_AdenoCA	NO	NO	NO	AUTOMATIC_PASS
CTNNB1	3p22.1	1	oncodrivefml,dndscv,cbase,hotmaps	oncodrivefml,dndscv,cbase,hotmaps	1.09e-19	68	64	Act	ColoRect_AdenoCA	YES	YES	YES	AUTOMATIC_PASS
CTNND1	11q12.1	1	oncodrivefml,dndscv,cbase	oncodrivefml,dndscv,cbase	2.25e-12	28	27	LoF	ColoRect_AdenoCA	YES	NO	NO	AUTOMATIC_PASS
DUSP16	12p13.2	1	oncodrivefml,dndscv,cbase	oncodrivefml,dndscv,cbase	5.35e-36	26	25	LoF	ColoRect_AdenoCA	NO	NO	YES	MANUAL_REVIEW
ELF3	1q32.1	2	oncodrivefml	oncodrivefml	1.21e-13	61	57	LoF	ColoRect_AdenoCA	NO	NO	NO	AUTOMATIC_PASS
KIT	4q12	1	oncodrivefml,oncodriveclustl,dndscv,smregions,cbase,hotmaps	oncodrivefml,oncodriveclustl,dndscv,smregions,cbase,hotmaps	6.08e-22	14	13	Act	Testis_GCT	YES	YES	YES	AUTOMATIC_PASS
KLF4	9q31.2	1	oncodrivefml,oncodriveclustl,dndscv,smregions,hotmaps	oncodrivefml,oncodriveclustl,dndscv,smregions	4.83e-16	4	≤5	Act	CNS_Menin	YES	NO	NO	AUTOMATIC_PASS
FAM83B	6p12.1	1	oncodrivefml,dndscv,cbase	oncodrivefml,dndscv,cbase	7.16e-26	40	39	LoF	ColoRect_AdenoCA	NO	NO	NO	MANUAL_REVIEW
KRAS	12p12.1	1	oncodrivefml,oncodriveclustl,dndscv,smregions,cbase,mutpanning,hotmaps	oncodrivefml,oncodriveclustl,dndscv,smregions,cbase,mutpanning,hotmaps	1.15e-60	844	825	Act	ColoRect_AdenoCA	YES	YES	YES	AUTOMATIC_PASS
GNAS	20q13.32	1	mutpanning,hotmaps	mutpanning,hotmaps	1.47e-11	111	106	Act	ColoRect_AdenoCA	NO	YES	YES	AUTOMATIC_PASS
HLA-A	6p22.1	1	oncodrivefml,dndscv,cbase,mutpanning	oncodrivefml,dndscv,cbase,mutpanning	1.17e-18	35	32	LoF	ColoRect_AdenoCA	NO	NO	NO	AUTOMATIC_PASS
KRAS	12p12.1	1	oncodrivefml,oncodriveclustl,dndscv,smregions,cbase,mutpanning,hotmaps	oncodrivefml,oncodriveclustl,dndscv,smregions,cbase,mutpanning,hotmaps	2e-52	299	292	Act	Lung_AdenoCA	YES	YES	YES	AUTOMATIC_PASS
IDH1	2q34	2	hotmaps	hotmaps	1.73e-07	17	16	Act	ColoRect_AdenoCA	NO	NO	NO	AUTOMATIC_PASS
JUN	1p32.1	2	oncodrivefml	oncodrivefml	0.000187781	17	16	LoF	ColoRect_AdenoCA	NO	NO	NO	AUTOMATIC_PASS
KRAS	12p12.1	1	oncodriveclustl,dndscv,smregions,cbase,mutpanning,hotmaps	oncodriveclustl,dndscv,smregions,cbase,mutpanning,hotmaps	2.26e-34	56	56	Act	Ovary_AdenoCA	NO	YES	YES	AUTOMATIC_PASS
MAP2K1	15q22.31	2	hotmaps	hotmaps	1.49e-13	26	25	Act	ColoRect_AdenoCA	YES	NO	YES	AUTOMATIC_PASS
MAP2K4	17p12	2	oncodrivefml	oncodrivefml	2.7e-13	24	24	LoF	ColoRect_AdenoCA	YES	NO	YES	AUTOMATIC_PASS
MAP3K1	5q11.2	2	oncodrivefml	oncodrivefml	0.000131786	40	38	LoF	ColoRect_AdenoCA	NO	NO	YES	AUTOMATIC_PASS
MAP3K21	1q42.2	1	oncodrivefml,dndscv	oncodrivefml,dndscv	1.58e-16	73	72	LoF	ColoRect_AdenoCA	NO	NO	NO	MANUAL_REVIEW
KRAS	12p12.1	1	oncodrivefml,oncodriveclustl,dndscv,smregions,cbase,mutpanning,hotmaps	oncodriveclustl,dndscv,smregions,cbase,mutpanning,hotmaps	2.75e-35	61	59	Act	Panc_AdenoCA	YES	YES	YES	AUTOMATIC_PASS
MTOR	1p36.22	1	oncodrivefml,oncodriveclustl,dndscv,cbase,mutpanning,hotmaps	oncodrivefml,oncodriveclustl,dndscv,cbase,mutpanning,hotmaps	9.86e-30	87	81	Act	ColoRect_AdenoCA	NO	NO	YES	AUTOMATIC_PASS
KRAS	12p12.1	1	oncodriveclustl,dndscv,smregions,cbase,mutpanning,hotmaps	oncodriveclustl,dndscv,smregions,cbase,mutpanning,hotmaps	3.18e-47	113	105	Act	Uterus_AdenoCA	NO	YES	YES	AUTOMATIC_PASS
OLIG2	21q22.11	2	mutpanning	mutpanning	0.134234	35	35	ambiguous	ColoRect_AdenoCA	NO	NO	NO	AUTOMATIC_PASS
LRP1B	2q22.1	2	smregions	smregions	0.00382721	3	≤5	Act	Connective_Liposarc	NO	NO	NO	AUTOMATIC_PASS
LRP1B	2q22.1	2	oncodrivefml,smregions	smregions	0.000106753	3	≤5	Act	Connective_Osteosarc	NO	NO	YES	AUTOMATIC_PASS
LRP1B	2q22.1	2	smregions	smregions	0.0271112	3	≤5	Act	Kidney_PRCC	NO	NO	NO	AUTOMATIC_PASS
PIK3R1	5q13.1	1	oncodrivefml,dndscv,cbase,hotmaps	oncodrivefml,dndscv,cbase,hotmaps	8.89e-19	54	52	LoF	ColoRect_AdenoCA	YES	NO	NO	AUTOMATIC_PASS
PNRC2	1p36.11	1	oncodriveclustl,dndscv	oncodriveclustl,dndscv	5.22e-15	16	15	Act	ColoRect_AdenoCA	NO	NO	NO	MANUAL_REVIEW
PSPC1	13q12.11	1	dndscv,mutpanning	dndscv,mutpanning	2.2e-13	29	23	LoF	ColoRect_AdenoCA	NO	NO	NO	MANUAL_REVIEW
PTEN	10q23.31	1	oncodrivefml,dndscv,cbase,hotmaps	oncodrivefml,dndscv,cbase,hotmaps	7.88e-40	56	54	LoF	ColoRect_AdenoCA	NO	YES	YES	AUTOMATIC_PASS
RBM10	Xp11.3	1	dndscv	dndscv	7.03e-11	33	33	LoF	ColoRect_AdenoCA	NO	NO	YES	AUTOMATIC_PASS
RNF43	17q22	1	oncodrivefml,dndscv,cbase,mutpanning	oncodrivefml,dndscv,cbase,mutpanning	1.72e-22	43	42	LoF	ColoRect_AdenoCA	NO	NO	YES	AUTOMATIC_PASS
RUNX1	21q22.12	2	cbase	cbase	6.37e-07	20	18	LoF	ColoRect_AdenoCA	NO	NO	NO	AUTOMATIC_PASS
SIN3A	15q24.2	1	oncodrivefml,dndscv,cbase	oncodrivefml,dndscv,cbase	1.49e-13	41	38	LoF	ColoRect_AdenoCA	NO	NO	NO	AUTOMATIC_PASS
SMAD2	18q21.1	1	oncodrivefml,dndscv,cbase,hotmaps	oncodrivefml,dndscv,cbase,hotmaps	3.54e-34	69	65	LoF	ColoRect_AdenoCA	YES	YES	YES	AUTOMATIC_PASS
LRP1B	2q22.1	2	smregions	smregions	0.0280016	16	12	LoF	Lung_SmallCell	NO	NO	YES	AUTOMATIC_PASS
LRRC37B	17q11.2	1	smregions,hotmaps	smregions,hotmaps	0.0425952	15	14	Act	Breast_DuctalCA	NO	NO	NO	MANUAL_REVIEW
SMG1	16p12.3	1	mutpanning,hotmaps	mutpanning,hotmaps	1.37e-07	56	54	LoF	ColoRect_AdenoCA	NO	NO	NO	AUTOMATIC_PASS
SOX9	17q24.3	1	oncodrivefml,dndscv,cbase,mutpanning	oncodrivefml,dndscv,cbase,mutpanning	5.35e-36	179	169	LoF	ColoRect_AdenoCA	NO	YES	YES	AUTOMATIC_PASS
MAP3K1	5q11.2	1	oncodrivefml,dndscv,smregions,cbase,mutpanning	oncodrivefml,dndscv,smregions,cbase,mutpanning	8.82e-35	261	187	LoF	Breast_DuctalCA	YES	YES	YES	AUTOMATIC_PASS
TCF7L2	10q25.2	1	oncodrivefml,dndscv,cbase,mutpanning,hotmaps	oncodrivefml,dndscv,cbase,mutpanning,hotmaps	1.02e-38	211	202	LoF	ColoRect_AdenoCA	YES	YES	YES	AUTOMATIC_PASS
TCP10L2	6q27	3	oncodriveclustl,mutpanning	oncodriveclustl,mutpanning	1.57e-12	40	35	Act	ColoRect_AdenoCA	NO	NO	NO	MANUAL_REVIEW
MAX	14q23.3	1	oncodriveclustl,dndscv,smregions	oncodriveclustl,dndscv,smregions	1.71e-17	14	14	Act	Uterus_AdenoCA	YES	YES	YES	AUTOMATIC_PASS
TNRC6B	22q13.1	1	dndscv,cbase	dndscv,cbase	5.6e-13	34	33	LoF	ColoRect_AdenoCA	NO	NO	NO	MANUAL_REVIEW
MET	7q31.2	1	oncodrivefml,dndscv,smregions,cbase,mutpanning,hotmaps	dndscv,smregions,mutpanning	2.52e-16	10	9	Act	Kidney_PRCC	YES	YES	YES	AUTOMATIC_PASS
ZBTB7A	19p13.3	3	oncodrivefml,cbase	oncodrivefml,cbase	3.47e-08	33	32	LoF	ColoRect_AdenoCA	NO	NO	NO	AUTOMATIC_PASS
MGA	15q15.1	1	smregions,hotmaps	smregions,hotmaps	5.91e-07	63	60	LoF	ColoRect_AdenoCA	NO	NO	NO	AUTOMATIC_PASS
MGA	15q15.1	1	smregions,hotmaps	smregions,hotmaps	6.54e-06	41	38	LoF	Uterus_AdenoCA	NO	NO	NO	AUTOMATIC_PASS
BIRC6	2p22.3	2	oncodrivefml	NA	0.0107944	2	≤5	LoF	Connective_Chondro	NO	NO	NO	AUTOMATIC_PASS
CDKN2A	9p21.3	1	oncodrivefml,dndscv,mutpanning	oncodrivefml,dndscv,mutpanning	4.72e-15	3	≤5	LoF	Connective_Chondro	NO	NO	NO	AUTOMATIC_PASS
COL2A1	12q13.11	1	dndscv,mutpanning	mutpanning	1.08e-13	18	15	Act	Connective_Chondro	YES	NO	NO	AUTOMATIC_PASS
FAT3	11q14.3	2	smregions,mutpanning	NA	0.00148951	3	≤5	Act	Connective_Chondro	NO	NO	NO	AUTOMATIC_PASS
MTOR	1p36.22	1	oncodrivefml,dndscv,smregions,cbase,mutpanning,hotmaps	dndscv,smregions,cbase,mutpanning,hotmaps	2.96e-20	46	43	Act	Kidney_CCRCC	YES	YES	YES	AUTOMATIC_PASS
IDH1	2q34	1	oncodrivefml,oncodriveclustl,dndscv,smregions,cbase,mutpanning,hotmaps	oncodrivefml,oncodriveclustl,dndscv,cbase,mutpanning,hotmaps	2.06e-41	40	40	Act	Connective_Chondro	NO	NO	NO	AUTOMATIC_PASS
MTOR	1p36.22	1	oncodrivefml,smregions,mutpanning	smregions	7.1e-06	3	≤5	Act	Kidney_ChRCC	NO	NO	YES	AUTOMATIC_PASS
LRP1B	2q22.1	3	smregions	NA	0.0309137	5	≤5	Act	Connective_Chondro	NO	NO	NO	AUTOMATIC_PASS
MUC16	19p13.2	2	smregions	smregions	0.024298	4	≤5	Act	Connective_Liposarc	NO	NO	NO	AUTOMATIC_PASS
NCAPG2	7q36.3	1	oncodrivefml,cbase,mutpanning,hotmaps	cbase,mutpanning	1.14e-08	7	≤5	Act	Connective_Chondro	NO	NO	NO	MANUAL_REVIEW
NF1	17q11.2	1	oncodrivefml,mutpanning	NA	7.01e-05	3	≤5	LoF	Connective_Chondro	NO	NO	YES	AUTOMATIC_PASS
MUC16	19p13.2	2	oncodrivefml,smregions	smregions	0.114221	6	≤5	Act	Connective_Osteosarc	NO	NO	NO	AUTOMATIC_PASS
ATRX	Xq21.1	1	oncodrivefml,dndscv,cbase,mutpanning	dndscv,cbase,mutpanning	1.68e-12	8	8	LoF	Connective_Leiomyo	NO	YES	YES	AUTOMATIC_PASS
CDH17	8q22.1	2	oncodrivefml	NA	0.00038584	2	≤5	LoF	Connective_Leiomyo	NO	NO	NO	AUTOMATIC_PASS
FAT1	4q35.2	1	oncodrivefml,cbase	cbase	1.98e-05	4	≤5	LoF	Connective_Leiomyo	NO	NO	NO	AUTOMATIC_PASS
NBEA	13q13.3	2	smregions	smregions	0.000519181	3	≤5	Act	Connective_Chondro	NO	NO	NO	AUTOMATIC_PASS
LRP1B	2q22.1	2	smregions	NA	0.0189309	4	≤5	Act	Connective_Leiomyo	NO	NO	NO	AUTOMATIC_PASS
MTOR	1p36.22	2	oncodrivefml	NA	0.000747422	2	≤5	LoF	Connective_Leiomyo	NO	NO	NO	AUTOMATIC_PASS
PTEN	10q23.31	2	oncodrivefml,dndscv	NA	0.000550535	3	≤5	LoF	Connective_Leiomyo	NO	NO	NO	AUTOMATIC_PASS
NKX2-1	14q13.3	1	smregions,mutpanning	smregions,mutpanning	1.41e-07	28	21	LoF	Lung_AdenoCA	YES	NO	NO	AUTOMATIC_PASS
RB1	13q14.2	1	oncodrivefml,dndscv,cbase,mutpanning	oncodrivefml,dndscv,cbase,mutpanning	1.94e-21	15	13	LoF	Connective_Leiomyo	NO	YES	YES	AUTOMATIC_PASS
ROBO2	3p12.3	2	oncodrivefml	NA	0.000406909	2	≤5	LoF	Connective_Leiomyo	NO	NO	NO	AUTOMATIC_PASS
SALL4	20q13.2	2	oncodriveclustl	NA	0.017623	3	≤5	Act	Connective_Leiomyo	NO	NO	NO	AUTOMATIC_PASS
STAG2	Xq25	2	oncodrivefml	NA	0.00105755	2	≤5	LoF	Connective_Leiomyo	NO	NO	NO	AUTOMATIC_PASS
NRAS	1p13.2	1	oncodrivefml,oncodriveclustl,dndscv,smregions,cbase,mutpanning,hotmaps	oncodrivefml,oncodriveclustl,dndscv,smregions,cbase,mutpanning,hotmaps	1.41e-53	103	98	Act	ColoRect_AdenoCA	NO	YES	YES	AUTOMATIC_PASS
TSC1	9q34.13	2	oncodrivefml	NA	0.000160715	2	≤5	LoF	Connective_Leiomyo	NO	NO	NO	AUTOMATIC_PASS
ATR	3q23	2	oncodrivefml	NA	0.00344209	3	≤5	Act	Connective_Liposarc	NO	NO	NO	AUTOMATIC_PASS
ATRX	Xq21.1	1	oncodrivefml,dndscv,mutpanning	mutpanning	2.09e-07	6	6	LoF	Connective_Liposarc	NO	YES	YES	AUTOMATIC_PASS
COL3A1	2q32.2	2	dndscv	NA	0.020353	3	≤5	Act	Connective_Liposarc	NO	NO	NO	AUTOMATIC_PASS
CYP27B1	12q14.1	1	dndscv,cbase,mutpanning	cbase,mutpanning	2.54e-05	6	≤5	Act	Connective_Liposarc	NO	NO	NO	MANUAL_REVIEW
FAT3	11q14.3	1	oncodrivefml,smregions,cbase,mutpanning	cbase	3.91e-05	4	≤5	LoF	Connective_Liposarc	NO	NO	NO	AUTOMATIC_PASS
NRAS	1p13.2	1	oncodrivefml,oncodriveclustl,dndscv,smregions,cbase,mutpanning,hotmaps	oncodrivefml,oncodriveclustl,dndscv,smregions,cbase,mutpanning,hotmaps	3.6e-47	72	70	Act	Skin_Melanoma	YES	YES	YES	AUTOMATIC_PASS
NSD1	5q35.3	2	smregions	smregions	0.0031629	9	8	Act	HeadNeck_SCC	NO	YES	YES	AUTOMATIC_PASS
PIK3CA	3q26.32	1	dndscv,mutpanning,hotmaps	hotmaps	6.32e-05	6	≤5	Act	Connective_Liposarc	NO	NO	YES	AUTOMATIC_PASS
PTEN	10q23.31	1	oncodrivefml,oncodriveclustl,dndscv,cbase,mutpanning	cbase,mutpanning	7.96e-10	5	≤5	LoF	Connective_Liposarc	NO	NO	YES	AUTOMATIC_PASS
PTPRB	12q15	2	smregions	NA	0.012235	11	6	Act	Connective_Liposarc	NO	NO	NO	AUTOMATIC_PASS
SKI	1p36.33	1	oncodrivefml,smregions,mutpanning	NA	0.000191899	3	≤5	Act	Connective_Liposarc	NO	NO	NO	AUTOMATIC_PASS
TP53	17p13.1	1	oncodrivefml,dndscv,smregions,cbase,mutpanning	oncodrivefml,dndscv,cbase,mutpanning	1.48e-24	9	8	LoF	Connective_Liposarc	NO	YES	YES	AUTOMATIC_PASS
ATRX	Xq21.1	1	oncodrivefml,dndscv,cbase,mutpanning	oncodrivefml,dndscv,cbase,mutpanning	2.18e-31	13	12	LoF	Connective_Myxofibro	NO	YES	YES	AUTOMATIC_PASS
ITK	5q33.3	2	oncodrivefml	NA	0.000224892	2	≤5	LoF	Connective_Myxofibro	NO	NO	NO	AUTOMATIC_PASS
NF1	17q11.2	1	oncodrivefml,dndscv,cbase,mutpanning	oncodrivefml,dndscv,cbase,mutpanning	1.11e-26	7	7	LoF	Connective_Myxofibro	NO	NO	YES	AUTOMATIC_PASS
PDGFRB	5q32	2	oncodrivefml,dndscv	NA	4.89e-05	2	≤5	LoF	Connective_Myxofibro	NO	NO	NO	AUTOMATIC_PASS
RB1	13q14.2	1	dndscv,mutpanning	dndscv,mutpanning	4e-07	9	9	LoF	Connective_Myxofibro	NO	YES	YES	AUTOMATIC_PASS
PBRM1	3p21.1	1	oncodrivefml,dndscv,smregions,cbase,mutpanning,hotmaps	oncodrivefml,dndscv,smregions,cbase,mutpanning	1.08e-35	307	284	LoF	Kidney_CCRCC	YES	YES	YES	AUTOMATIC_PASS
TRAF7	16p13.3	2	oncodriveclustl	NA	0.00163386	2	≤5	Act	Connective_Myxofibro	NO	NO	NO	AUTOMATIC_PASS
ATM	11q22.3	2	oncodrivefml	NA	0.0200256	2	≤5	LoF	Connective_Osteosarc	NO	NO	NO	AUTOMATIC_PASS
ATRX	Xq21.1	1	oncodrivefml,dndscv,smregions,cbase,mutpanning	cbase,mutpanning	1.09e-06	5	≤5	LoF	Connective_Osteosarc	NO	YES	YES	AUTOMATIC_PASS
PCBP1	2p13.3	1	oncodrivefml,oncodriveclustl,dndscv,smregions,cbase,mutpanning	oncodrivefml,oncodriveclustl,dndscv,smregions,cbase,mutpanning	1.73e-63	78	77	Act	ColoRect_AdenoCA	YES	YES	YES	MANUAL_REVIEW
KAT6A	8p11.21	2	oncodrivefml,mutpanning	NA	1.09e-06	3	≤5	LoF	Connective_Osteosarc	NO	NO	NO	AUTOMATIC_PASS
KMT2C	7q36.1	2	oncodrivefml,smregions,mutpanning	NA	3e-06	8	≤5	LoF	Connective_Osteosarc	NO	NO	NO	AUTOMATIC_PASS
KMT2D	12q13.12	2	oncodrivefml,mutpanning	NA	0.00114856	2	≤5	Act	Connective_Osteosarc	NO	NO	NO	AUTOMATIC_PASS
PCDHB2	5q31.3	3	oncodriveclustl,smregions	oncodriveclustl,smregions	0.000967899	111	104	LoF	ColoRect_AdenoCA	NO	NO	NO	MANUAL_REVIEW
PCSK7	11q23.3	1	smregions,mutpanning,hotmaps	smregions,mutpanning,hotmaps	2.13e-06	8	8	Act	Kidney_CCRCC	NO	NO	NO	AUTOMATIC_PASS
NF1	17q11.2	2	oncodrivefml	NA	3.76e-05	2	≤5	LoF	Connective_Osteosarc	NO	NO	NO	AUTOMATIC_PASS
PDE4DIP	1q21.2	2	mutpanning	NA	0.31412	3	≤5	Act	Connective_Osteosarc	NO	NO	NO	AUTOMATIC_PASS
RAP1GDS1	4q23	2	oncodrivefml	NA	0.00419245	2	≤5	Act	Connective_Osteosarc	NO	NO	NO	AUTOMATIC_PASS
RNF43	17q22	2	oncodrivefml	NA	0.00215675	2	≤5	Act	Connective_Osteosarc	NO	NO	NO	AUTOMATIC_PASS
PDGFRA	4q12	1	dndscv,smregions,mutpanning	dndscv,smregions,mutpanning	3.13e-10	17	11	Act	CNS_GBM_IDHwt	YES	YES	YES	AUTOMATIC_PASS
ALK	2p23.2	1	oncodrivefml,mutpanning	NA	1.94e-05	2	≤5	LoF	Connective_SCS	NO	NO	NO	AUTOMATIC_PASS
ATRX	Xq21.1	1	oncodriveclustl,dndscv,mutpanning	NA	7.95e-05	4	≤5	LoF	Connective_SCS	NO	YES	YES	AUTOMATIC_PASS
BRCA2	13q13.1	2	mutpanning	NA	0.00198022	4	≤5	Act	Connective_SCS	NO	NO	NO	AUTOMATIC_PASS
CDH10	5p14.2	2	oncodrivefml	NA	0.00198022	2	≤5	Act	Connective_SCS	NO	NO	NO	AUTOMATIC_PASS
CSMD3	8q23.3	2	dndscv,smregions,mutpanning	NA	1.92e-05	5	≤5	Act	Connective_SCS	YES	NO	NO	AUTOMATIC_PASS
GNAS	20q13.32	1	oncodrivefml,oncodriveclustl	NA	7.36e-05	2	≤5	Act	Connective_SCS	NO	NO	NO	AUTOMATIC_PASS
NF1	17q11.2	1	oncodrivefml,dndscv,cbase,mutpanning	cbase,mutpanning	1.31e-10	4	≤5	LoF	Connective_SCS	NO	NO	YES	AUTOMATIC_PASS
NOTCH1	9q34.3	2	mutpanning	NA	0.00172043	2	≤5	Act	Connective_SCS	NO	NO	NO	AUTOMATIC_PASS
PDGFRB	5q32	1	oncodrivefml,oncodriveclustl	NA	0.00155507	3	≤5	Act	Connective_SCS	NO	NO	NO	AUTOMATIC_PASS
TERT	5p15.33	2	oncodrivefml	NA	0.00102302	2	≤5	Act	Connective_SCS	NO	NO	NO	AUTOMATIC_PASS
PIK3CA	3q26.32	1	oncodrivefml,oncodriveclustl,dndscv,smregions,cbase,mutpanning,hotmaps	oncodrivefml,oncodriveclustl,dndscv,smregions,cbase,mutpanning,hotmaps	6.95e-47	66	59	Act	Bladder_TCC	NO	YES	YES	AUTOMATIC_PASS
COL1A1	17q21.33	2	oncodrivefml	NA	0.171722	2	≤5	ambiguous	Connective_SS	NO	NO	NO	AUTOMATIC_PASS
CTNNB1	3p22.1	1	oncodrivefml,oncodriveclustl,dndscv	NA	2.87e-05	3	≤5	Act	Connective_SS	NO	NO	NO	AUTOMATIC_PASS
KMT2D	12q13.12	2	oncodrivefml	NA	0.122564	2	≤5	ambiguous	Connective_SS	NO	NO	NO	AUTOMATIC_PASS
TSC1	9q34.13	2	oncodrivefml	NA	0.000148728	2	≤5	Act	Connective_SS	NO	NO	NO	AUTOMATIC_PASS
APC	5q22.2	1	oncodrivefml,mutpanning	mutpanning	7.71e-08	7	≤5	LoF	Eso_AdenoCA	NO	NO	YES	AUTOMATIC_PASS
ARID1A	1p36.11	1	oncodrivefml,dndscv,cbase,mutpanning	cbase,mutpanning	2.93e-07	5	≤5	LoF	Eso_AdenoCA	NO	YES	YES	AUTOMATIC_PASS
ARID2	12q12	2	cbase	NA	0.0026733	4	≤5	LoF	Eso_AdenoCA	NO	NO	YES	AUTOMATIC_PASS
CDH11	16q21	2	oncodriveclustl	NA	0.0453477	5	≤5	Act	Eso_AdenoCA	NO	NO	YES	AUTOMATIC_PASS
CDKN2A	9p21.3	1	oncodrivefml,dndscv,cbase,mutpanning,hotmaps	oncodrivefml,dndscv,cbase,mutpanning	2.94e-11	13	11	LoF	Eso_AdenoCA	NO	YES	YES	AUTOMATIC_PASS
PIK3CA	3q26.32	1	oncodrivefml,oncodriveclustl,dndscv,smregions,cbase,mutpanning,hotmaps	oncodrivefml,oncodriveclustl,dndscv,smregions,cbase,mutpanning,hotmaps	1.19e-51	777	701	Act	Breast_DuctalCA	YES	YES	YES	AUTOMATIC_PASS
KMT2C	7q36.1	2	cbase	NA	0.0236178	7	6	LoF	Eso_AdenoCA	NO	NO	YES	AUTOMATIC_PASS
KRAS	12p12.1	2	oncodriveclustl,dndscv	NA	0.0436761	3	≤5	Act	Eso_AdenoCA	NO	NO	YES	AUTOMATIC_PASS
LRP1B	2q22.1	2	mutpanning	NA	0.0282702	30	24	LoF	Eso_AdenoCA	YES	NO	YES	AUTOMATIC_PASS
MN1	22q12.1	2	cbase	NA	0.0427546	3	≤5	LoF	Eso_AdenoCA	NO	NO	NO	AUTOMATIC_PASS
NBEA	13q13.3	2	cbase	NA	0.0190595	12	12	Act	Eso_AdenoCA	NO	NO	YES	AUTOMATIC_PASS
PIK3CA	3q26.32	1	oncodrivefml,oncodriveclustl,dndscv,smregions,cbase,mutpanning,hotmaps	oncodrivefml,oncodriveclustl,dndscv,smregions,cbase,mutpanning,hotmaps	1.83e-51	152	130	Act	Breast_LobularCA	YES	YES	YES	AUTOMATIC_PASS
SMAD4	18q21.2	1	oncodrivefml,hotmaps	NA	0.000130592	4	≤5	LoF	Eso_AdenoCA	NO	YES	YES	AUTOMATIC_PASS
PIK3CA	3q26.32	1	oncodrivefml,oncodriveclustl,dndscv,smregions,cbase,mutpanning,hotmaps	oncodrivefml,oncodriveclustl,dndscv,smregions,cbase,mutpanning,hotmaps	1.97e-60	374	335	Act	ColoRect_AdenoCA	YES	YES	YES	AUTOMATIC_PASS
PIK3CA	3q26.32	1	dndscv,smregions,mutpanning,hotmaps	smregions,hotmaps	4.51e-08	9	9	Act	Eso_AdenoCA	NO	YES	YES	AUTOMATIC_PASS
ZFHX4	8q21.13	1	dndscv,cbase,mutpanning	cbase,mutpanning	2e-05	18	12	LoF	Eso_AdenoCA	NO	NO	NO	MANUAL_REVIEW
AFAP1L2	10q25.3	1	oncodrivefml,dndscv,cbase	oncodrivefml,cbase	6.87e-06	3	≤5	LoF	HeadNeck_SCC	NO	NO	NO	AUTOMATIC_PASS
AJUBA	14q11.2	1	oncodrivefml,dndscv,cbase,mutpanning	oncodrivefml,dndscv,cbase,mutpanning	4.63e-17	18	17	LoF	HeadNeck_SCC	NO	YES	YES	AUTOMATIC_PASS
ARID1A	1p36.11	1	oncodrivefml,dndscv,cbase,mutpanning	oncodrivefml,dndscv,cbase,mutpanning	3.94e-14	8	6	LoF	HeadNeck_SCC	NO	NO	NO	AUTOMATIC_PASS
ATR	3q23	2	smregions	NA	7.74e-05	10	8	Act	HeadNeck_SCC	NO	NO	NO	AUTOMATIC_PASS
BRD4	19p13.12	2	cbase	NA	0.0631471	4	≤5	LoF	HeadNeck_SCC	NO	NO	NO	AUTOMATIC_PASS
CASP8	2q33.1	1	oncodrivefml,dndscv,cbase,mutpanning	oncodrivefml,dndscv,cbase,mutpanning	1.29e-20	25	24	LoF	HeadNeck_SCC	NO	YES	YES	AUTOMATIC_PASS
CDKN2A	9p21.3	1	oncodrivefml,oncodriveclustl,dndscv,cbase,mutpanning,hotmaps	oncodrivefml,oncodriveclustl,dndscv,cbase,mutpanning,hotmaps	9.52e-41	45	40	LoF	HeadNeck_SCC	NO	YES	YES	AUTOMATIC_PASS
CHD1	5q15	1	oncodriveclustl,smregions,cbase	oncodriveclustl,cbase	5.37e-06	9	9	LoF	HeadNeck_SCC	NO	NO	NO	AUTOMATIC_PASS
CSMD3	8q23.3	1	cbase,mutpanning	mutpanning	9.02e-07	27	27	LoF	HeadNeck_SCC	YES	NO	NO	AUTOMATIC_PASS
EPHA2	1p36.13	1	dndscv,cbase,mutpanning	dndscv,cbase,mutpanning	1.32e-07	11	9	LoF	HeadNeck_SCC	NO	YES	NO	AUTOMATIC_PASS
FAT1	4q35.2	1	oncodrivefml,dndscv,smregions,cbase,mutpanning	oncodrivefml,dndscv,cbase,mutpanning	5.32e-31	59	43	LoF	HeadNeck_SCC	NO	YES	YES	AUTOMATIC_PASS
FAT4	4q28.1	2	smregions	NA	0.0818124	14	12	LoF	HeadNeck_SCC	NO	NO	YES	AUTOMATIC_PASS
FBXW7	4q31.3	1	oncodriveclustl,dndscv,smregions,hotmaps	oncodriveclustl,hotmaps	7.46e-09	8	7	Act	HeadNeck_SCC	NO	YES	YES	AUTOMATIC_PASS
HLA-A	6p22.1	1	oncodrivefml,dndscv	NA	0.000448737	9	8	LoF	HeadNeck_SCC	NO	YES	YES	AUTOMATIC_PASS
HLA-B	6p21.33	1	oncodrivefml,dndscv,mutpanning	oncodrivefml,dndscv,mutpanning	8.28e-12	10	9	LoF	HeadNeck_SCC	NO	YES	YES	AUTOMATIC_PASS
HRAS	11p15.5	1	dndscv,hotmaps	dndscv,hotmaps	1.52e-07	6	6	Act	HeadNeck_SCC	NO	YES	YES	AUTOMATIC_PASS
KMT2C	7q36.1	2	oncodriveclustl	NA	0.00835303	22	21	LoF	HeadNeck_SCC	NO	NO	YES	AUTOMATIC_PASS
KMT2D	12q13.12	1	oncodrivefml,dndscv,cbase,mutpanning	cbase,mutpanning	1.17e-06	19	17	LoF	HeadNeck_SCC	NO	YES	YES	AUTOMATIC_PASS
MAPK1	22q11.22	1	oncodrivefml,oncodriveclustl,dndscv,mutpanning,hotmaps	oncodrivefml,oncodriveclustl,dndscv,mutpanning,hotmaps	2.35e-20	8	8	Act	HeadNeck_SCC	NO	YES	YES	AUTOMATIC_PASS
MYH9	22q12.3	1	smregions,mutpanning	NA	5.96e-05	10	10	LoF	HeadNeck_SCC	NO	YES	YES	AUTOMATIC_PASS
N4BP2	4p14	2	oncodrivefml	NA	0.0168361	4	≤5	LoF	HeadNeck_SCC	NO	NO	NO	AUTOMATIC_PASS
NOTCH1	9q34.3	1	oncodrivefml,dndscv,smregions,cbase,mutpanning,hotmaps	oncodrivefml,dndscv,cbase,mutpanning,hotmaps	1.02e-36	52	42	LoF	HeadNeck_SCC	YES	YES	YES	AUTOMATIC_PASS
NOTCH2	1p12	1	dndscv,mutpanning	mutpanning	8.8e-07	4	≤5	LoF	HeadNeck_SCC	NO	NO	YES	AUTOMATIC_PASS
PIK3CA	3q26.32	1	oncodrivefml,oncodriveclustl,dndscv,smregions,cbase,mutpanning,hotmaps	oncodriveclustl,dndscv,smregions,cbase,mutpanning,hotmaps	3.09e-50	37	36	Act	HeadNeck_SCC	NO	YES	YES	AUTOMATIC_PASS
PIK3CA	3q26.32	1	oncodrivefml,oncodriveclustl,dndscv,smregions,cbase,mutpanning,hotmaps	oncodrivefml,oncodriveclustl,dndscv,smregions,cbase,mutpanning,hotmaps	6.65e-52	63	57	Act	Lung_SCC	NO	YES	YES	AUTOMATIC_PASS
PPM1D	17q23.2	2	oncodrivefml	NA	0.00169688	3	≤5	LoF	HeadNeck_SCC	NO	NO	NO	AUTOMATIC_PASS
PIK3CA	3q26.32	1	oncodrivefml,oncodriveclustl,dndscv,smregions,cbase,hotmaps	oncodrivefml,oncodriveclustl,dndscv,smregions,cbase,hotmaps	8.75e-60	345	269	Act	Uterus_AdenoCA	NO	YES	YES	AUTOMATIC_PASS
ABL1	9q34.12	2	oncodrivefml	oncodrivefml	5.04e-06	9	8	LoF	Kidney_CCRCC	NO	NO	NO	AUTOMATIC_PASS
AGAP6	10q11.23	3	oncodriveclustl,dndscv,mutpanning	oncodriveclustl,dndscv,mutpanning	5.14e-05	17	16	Act	Kidney_CCRCC	NO	NO	NO	MANUAL_REVIEW
ARID1A	1p36.11	1	oncodrivefml,dndscv,cbase,mutpanning	oncodrivefml,dndscv,cbase,mutpanning	4.49e-26	34	33	LoF	Kidney_CCRCC	YES	NO	YES	AUTOMATIC_PASS
ARID2	12q12	1	oncodrivefml,dndscv,cbase,mutpanning	dndscv,cbase,mutpanning	2.32e-10	16	14	LoF	Kidney_CCRCC	NO	NO	NO	AUTOMATIC_PASS
ARNT	1q21.3	2	smregions	NA	0.0474874	4	≤5	Act	Kidney_CCRCC	NO	NO	NO	AUTOMATIC_PASS
BAP1	3p21.1	1	oncodrivefml,dndscv,cbase,mutpanning	oncodrivefml,dndscv,cbase,mutpanning	2.57e-32	78	75	LoF	Kidney_CCRCC	YES	YES	YES	AUTOMATIC_PASS
CLEC18B	16q23.1	1	oncodriveclustl,dndscv,mutpanning,hotmaps	oncodriveclustl,dndscv,mutpanning	5.99e-08	20	20	Act	Kidney_CCRCC	NO	NO	NO	AUTOMATIC_PASS
CUL3	2q36.2	1	dndscv,cbase,mutpanning,hotmaps	dndscv,cbase,hotmaps	1.38e-10	17	15	LoF	Kidney_CCRCC	NO	NO	NO	AUTOMATIC_PASS
DCTN1	2p13.1	2	hotmaps	NA	0.0215052	7	6	Act	Kidney_CCRCC	NO	NO	NO	AUTOMATIC_PASS
ELOC	8q21.11	3	dndscv,mutpanning	dndscv,mutpanning	0.00100836	9	8	Act	Kidney_CCRCC	NO	NO	NO	MANUAL_REVIEW
EZR	6q25.3	2	hotmaps	NA	0.00638182	6	6	Act	Kidney_CCRCC	NO	NO	NO	AUTOMATIC_PASS
PIK3R1	5q13.1	1	oncodrivefml,dndscv,smregions,mutpanning	smregions,mutpanning	7.61e-11	17	15	Act	Ovary_AdenoCA	YES	NO	NO	AUTOMATIC_PASS
KDM5C	Xp11.22	1	oncodrivefml,dndscv,smregions,cbase,mutpanning	oncodrivefml,dndscv,cbase,mutpanning	1.11e-27	63	58	LoF	Kidney_CCRCC	YES	YES	YES	AUTOMATIC_PASS
KMT2C	7q36.1	1	cbase,mutpanning	cbase,mutpanning	1.97e-10	44	42	LoF	Kidney_CCRCC	NO	NO	YES	AUTOMATIC_PASS
MGA	15q15.1	1	dndscv,cbase,mutpanning	dndscv,cbase,mutpanning	2.01e-07	19	19	LoF	Kidney_CCRCC	NO	NO	NO	AUTOMATIC_PASS
PIK3R1	5q13.1	1	oncodrivefml,dndscv,smregions,cbase,mutpanning,hotmaps	oncodrivefml,dndscv,smregions,cbase,mutpanning,hotmaps	1.5e-38	180	142	LoF	Uterus_AdenoCA	NO	YES	YES	AUTOMATIC_PASS
MYO5A	15q21.2	2	hotmaps	NA	0.00247089	8	8	LoF	Kidney_CCRCC	NO	NO	NO	AUTOMATIC_PASS
NBEA	13q13.3	2	cbase	NA	0.000100644	16	16	LoF	Kidney_CCRCC	NO	NO	NO	AUTOMATIC_PASS
PIK3R2	19p13.11	1	smregions,hotmaps	smregions,hotmaps	0.000203237	26	22	Act	Uterus_AdenoCA	NO	YES	NO	AUTOMATIC_PASS
PPP2R1A	19q13.41	1	oncodrivefml,oncodriveclustl,dndscv,smregions,cbase,mutpanning,hotmaps	oncodriveclustl,dndscv,smregions,cbase,mutpanning,hotmaps	8.22e-29	16	16	Act	Ovary_AdenoCA	YES	NO	YES	AUTOMATIC_PASS
PDGFRB	5q32	2	oncodrivefml	NA	0.000436118	6	6	LoF	Kidney_CCRCC	NO	NO	NO	AUTOMATIC_PASS
PIK3CA	3q26.32	1	oncodriveclustl,dndscv,mutpanning,hotmaps	oncodriveclustl,dndscv,mutpanning,hotmaps	4.01e-12	23	23	Act	Kidney_CCRCC	NO	YES	YES	AUTOMATIC_PASS
PRAMEF15	1p36.21	3	oncodrivefml,oncodriveclustl,dndscv	oncodrivefml,oncodriveclustl,dndscv	1.98e-06	21	21	LoF	Kidney_CCRCC	NO	NO	NO	MANUAL_REVIEW
PPP2R1A	19q13.41	1	oncodrivefml,oncodriveclustl,dndscv,smregions,cbase,mutpanning,hotmaps	oncodrivefml,oncodriveclustl,dndscv,smregions,cbase,mutpanning,hotmaps	1.95e-45	64	60	Act	Uterus_AdenoCA	NO	YES	YES	AUTOMATIC_PASS
PRRT4	7q32.1	1	oncodrivefml,cbase	oncodrivefml,cbase	4.54e-08	10	10	LoF	Kidney_CCRCC	NO	NO	NO	MANUAL_REVIEW
PTEN	10q23.31	1	oncodrivefml,dndscv,cbase,mutpanning,hotmaps	oncodrivefml,dndscv,cbase,mutpanning	2.57e-32	35	32	LoF	Kidney_CCRCC	NO	YES	YES	AUTOMATIC_PASS
ROCK1	18q11.1	1	mutpanning,hotmaps	mutpanning,hotmaps	6.86e-11	20	17	LoF	Kidney_CCRCC	NO	NO	NO	AUTOMATIC_PASS
RPL22	1p36.31	2	dndscv	dndscv	0.0464116	11	10	Act	Kidney_CCRCC	NO	NO	NO	AUTOMATIC_PASS
SACS	13q12.12	1	cbase,mutpanning	cbase,mutpanning	1.94e-07	31	29	Act	Kidney_CCRCC	NO	NO	NO	MANUAL_REVIEW
PRPF8	17p13.3	1	oncodriveclustl,smregions,mutpanning,hotmaps	oncodriveclustl,smregions,mutpanning,hotmaps	4.46e-10	19	18	Act	Kidney_CCRCC	NO	NO	NO	MANUAL_REVIEW
SLC35G5	8p23.1	3	dndscv,mutpanning	dndscv,mutpanning	0.00286533	12	8	Act	Kidney_CCRCC	NO	NO	NO	MANUAL_REVIEW
SMARCA4	19p13.2	2	cbase	cbase	6.27e-05	24	23	Act	Kidney_CCRCC	NO	NO	NO	AUTOMATIC_PASS
SMARCB1	22q11.23	1	oncodrivefml,dndscv,cbase	oncodrivefml,dndscv,cbase	1.6e-10	11	10	LoF	Kidney_CCRCC	NO	NO	NO	AUTOMATIC_PASS
TET2	4q24	1	oncodrivefml,dndscv,cbase,mutpanning	oncodrivefml,dndscv,cbase,mutpanning	4.01e-12	26	26	LoF	Kidney_CCRCC	NO	NO	NO	AUTOMATIC_PASS
PRPF8	17p13.3	1	smregions,hotmaps	smregions,hotmaps	8.2e-06	35	31	LoF	Uterus_AdenoCA	NO	NO	NO	MANUAL_REVIEW
TRIP11	14q32.12	2	hotmaps	NA	0.0956432	13	12	Act	Kidney_CCRCC	NO	NO	NO	AUTOMATIC_PASS
TRRAP	7q22.1	2	mutpanning	NA	0.000125084	28	26	Act	Kidney_CCRCC	NO	NO	NO	AUTOMATIC_PASS
TSC1	9q34.13	1	oncodrivefml,dndscv,cbase,mutpanning	dndscv,cbase,mutpanning	1.84e-11	21	19	LoF	Kidney_CCRCC	YES	NO	NO	AUTOMATIC_PASS
TUBA3E	2q21.1	1	oncodriveclustl,mutpanning,hotmaps	oncodriveclustl,mutpanning,hotmaps	2.01e-07	6	6	Act	Kidney_CCRCC	NO	NO	NO	MANUAL_REVIEW
PTEN	10q23.31	1	oncodrivefml,dndscv,smregions,cbase,mutpanning,hotmaps	oncodrivefml,dndscv,smregions,cbase,mutpanning,hotmaps	1.62e-37	92	80	LoF	Breast_DuctalCA	NO	YES	YES	AUTOMATIC_PASS
BAP1	3p21.1	2	oncodrivefml	NA	0.00124222	2	≤5	Act	Kidney_ChRCC	NO	NO	NO	AUTOMATIC_PASS
CDKN1A	6p21.2	1	oncodrivefml,oncodriveclustl,dndscv,mutpanning	NA	3.49e-08	3	≤5	LoF	Kidney_ChRCC	NO	NO	YES	AUTOMATIC_PASS
MAP3K13	3q27.2	2	dndscv,mutpanning	NA	0.000282	3	≤5	LoF	Kidney_ChRCC	NO	NO	NO	AUTOMATIC_PASS
PTEN	10q23.31	1	oncodrivefml,oncodriveclustl,dndscv,smregions,mutpanning,hotmaps	oncodriveclustl,dndscv,smregions,mutpanning,hotmaps	6.23e-25	27	19	LoF	Ovary_AdenoCA	NO	NO	YES	AUTOMATIC_PASS
PTEN	10q23.31	1	oncodrivefml,oncodriveclustl,dndscv,smregions,cbase,mutpanning,hotmaps	oncodrivefml,oncodriveclustl,dndscv,smregions,cbase,mutpanning,hotmaps	2.12e-51	482	331	LoF	Uterus_AdenoCA	YES	YES	YES	AUTOMATIC_PASS
WNK2	9q22.31	2	oncodrivefml,mutpanning	NA	0.00115976	2	≤5	Act	Kidney_ChRCC	NO	NO	NO	AUTOMATIC_PASS
AKAP9	7q21.2	2	mutpanning	NA	0.00691296	4	≤5	Act	Kidney_PRCC	NO	NO	NO	AUTOMATIC_PASS
ARID1A	1p36.11	1	oncodrivefml,dndscv,cbase,mutpanning	cbase,mutpanning	1.71e-19	11	9	LoF	Kidney_PRCC	NO	NO	YES	AUTOMATIC_PASS
CACNA1D	3p21.1	2	oncodrivefml	NA	0.000481103	3	≤5	LoF	Kidney_PRCC	NO	NO	NO	AUTOMATIC_PASS
ELF3	1q32.1	2	dndscv	NA	0.00415044	2	≤5	Act	Kidney_PRCC	NO	NO	NO	AUTOMATIC_PASS
FAT1	4q35.2	2	mutpanning	NA	0.000845167	6	6	Act	Kidney_PRCC	NO	NO	NO	AUTOMATIC_PASS
KMT2C	7q36.1	2	cbase	NA	0.000454959	5	≤5	LoF	Kidney_PRCC	NO	NO	YES	AUTOMATIC_PASS
RAC1	7p22.1	1	oncodriveclustl,dndscv,smregions,mutpanning,hotmaps	oncodriveclustl,dndscv,smregions,mutpanning,hotmaps	6.2e-18	14	14	Act	Skin_Melanoma	YES	YES	YES	AUTOMATIC_PASS
RAC1	7p22.1	1	oncodrivefml,dndscv,smregions,hotmaps	dndscv,smregions	2.11e-05	3	≤5	Act	Testis_GCT	NO	NO	NO	AUTOMATIC_PASS
PBRM1	3p21.1	2	mutpanning	NA	0.0145917	4	≤5	Act	Kidney_PRCC	NO	NO	YES	AUTOMATIC_PASS
PICALM	11q14.2	2	dndscv	NA	0.000454959	3	≤5	Act	Kidney_PRCC	NO	NO	NO	AUTOMATIC_PASS
PTPN11	12q24.13	2	oncodriveclustl	NA	0.0193598	3	≤5	Act	Kidney_PRCC	NO	NO	NO	AUTOMATIC_PASS
SETD2	3p21.31	1	dndscv,mutpanning	NA	0.00793128	8	8	Act	Kidney_PRCC	NO	YES	YES	AUTOMATIC_PASS
VHL	3p25.3	1	oncodrivefml,dndscv	NA	2.63e-08	7	6	LoF	Kidney_PRCC	NO	NO	NO	AUTOMATIC_PASS
CSMD3	8q23.3	1	oncodrivefml,smregions,mutpanning	NA	0.00189013	3	≤5	Act	Liver_HCC	YES	NO	NO	AUTOMATIC_PASS
CTNNB1	3p22.1	1	oncodrivefml,oncodriveclustl,dndscv,smregions,cbase,mutpanning	dndscv,cbase,mutpanning	9.91e-17	10	9	Act	Liver_HCC	YES	YES	YES	AUTOMATIC_PASS
CXCR4	2q22.1	1	oncodrivefml,dndscv	NA	0.000191285	2	≤5	Act	Liver_HCC	NO	NO	NO	AUTOMATIC_PASS
DCTN1	2p13.1	1	oncodrivefml,dndscv,smregions,mutpanning	NA	0.00029889	3	≤5	Act	Liver_HCC	NO	NO	NO	AUTOMATIC_PASS
FASN	17q25.3	1	oncodrivefml,oncodriveclustl,smregions,mutpanning	oncodriveclustl,mutpanning	6.4e-06	4	≤5	Act	Liver_HCC	NO	NO	NO	AUTOMATIC_PASS
GLI1	12q13.3	2	oncodrivefml	NA	0.000191285	2	≤5	LoF	Liver_HCC	NO	NO	NO	AUTOMATIC_PASS
KMT2D	12q13.12	2	oncodrivefml	NA	0.00290447	2	≤5	LoF	Liver_HCC	NO	NO	YES	AUTOMATIC_PASS
NFE2L2	2q31.2	2	oncodrivefml	NA	0.00164595	2	≤5	Act	Liver_HCC	NO	YES	YES	AUTOMATIC_PASS
NRAS	1p13.2	1	oncodriveclustl,dndscv	oncodriveclustl	0.000191285	2	≤5	Act	Liver_HCC	NO	YES	YES	AUTOMATIC_PASS
POLQ	3q13.33	2	oncodrivefml	NA	0.0175404	2	≤5	Act	Liver_HCC	NO	NO	NO	AUTOMATIC_PASS
TP53	17p13.1	2	oncodrivefml	NA	5.01e-05	2	≤5	LoF	Liver_HCC	NO	YES	YES	AUTOMATIC_PASS
ACVR2A	2q22.3	2	smregions	NA	0.245193	8	8	Act	Lung_AdenoCA	NO	NO	NO	AUTOMATIC_PASS
AKAP9	7q21.2	1	cbase	cbase	4.85e-05	46	42	LoF	Lung_AdenoCA	NO	NO	NO	AUTOMATIC_PASS
APC	5q22.2	1	cbase	cbase	2.61e-07	35	32	LoF	Lung_AdenoCA	NO	NO	YES	AUTOMATIC_PASS
ARID1A	1p36.11	2	mutpanning	mutpanning	0.00318789	32	30	LoF	Lung_AdenoCA	NO	YES	YES	AUTOMATIC_PASS
ARID2	12q12	1	oncodrivefml,dndscv,cbase,mutpanning	oncodrivefml,dndscv,cbase,mutpanning	3.23e-17	24	21	LoF	Lung_AdenoCA	NO	NO	YES	AUTOMATIC_PASS
ATM	11q22.3	1	oncodrivefml,cbase,mutpanning	oncodrivefml,cbase,mutpanning	5.48e-14	83	76	LoF	Lung_AdenoCA	NO	YES	YES	AUTOMATIC_PASS
BCOR	Xp11.4	1	cbase	cbase	0.000115029	28	25	LoF	Lung_AdenoCA	NO	NO	NO	AUTOMATIC_PASS
RANBP2	2q13	1	smregions	smregions	0.000314774	3	≤5	Act	Connective_Leiomyo	NO	NO	NO	AUTOMATIC_PASS
CDKN2A	9p21.3	1	oncodrivefml,dndscv,cbase,mutpanning,hotmaps	oncodrivefml,dndscv,cbase,mutpanning,hotmaps	4.47e-31	25	25	LoF	Lung_AdenoCA	NO	YES	YES	AUTOMATIC_PASS
CMTR2	16q22.2	1	oncodrivefml,dndscv,mutpanning	oncodrivefml,dndscv,mutpanning	8.58e-11	41	35	LoF	Lung_AdenoCA	NO	NO	YES	MANUAL_REVIEW
RBM39	20q11.22	1	smregions,hotmaps	smregions,hotmaps	8.17e-07	15	15	Act	Uterus_AdenoCA	NO	NO	YES	MANUAL_REVIEW
CTNNB1	3p22.1	2	mutpanning	mutpanning	0.026598	14	14	Act	Lung_AdenoCA	NO	YES	YES	AUTOMATIC_PASS
CTNND2	5p15.2	1	cbase	cbase	0.000333587	72	65	LoF	Lung_AdenoCA	NO	NO	NO	AUTOMATIC_PASS
RRAS2	11p15.2	1	oncodriveclustl,dndscv,smregions,hotmaps	dndscv,smregions,hotmaps	8.51e-21	25	25	Act	Uterus_AdenoCA	NO	YES	YES	AUTOMATIC_PASS
GNAS	20q13.32	1	oncodriveclustl,mutpanning,hotmaps	oncodriveclustl,mutpanning,hotmaps	0.00133126	40	37	Act	Lung_AdenoCA	NO	NO	NO	AUTOMATIC_PASS
KEAP1	19p13.2	1	oncodrivefml,dndscv,cbase,mutpanning,hotmaps	oncodrivefml,dndscv,cbase,mutpanning,hotmaps	1.67e-32	61	60	LoF	Lung_AdenoCA	YES	YES	YES	AUTOMATIC_PASS
KIAA0556	16p12.1	1	oncodrivefml,cbase	oncodrivefml,cbase	3.59e-08	25	24	LoF	Lung_AdenoCA	NO	NO	NO	MANUAL_REVIEW
KMT2A	11q23.3	1	cbase	NA	0.00115082	20	19	LoF	Lung_AdenoCA	NO	NO	NO	AUTOMATIC_PASS
RUNX1	21q22.12	1	oncodrivefml,smregions,cbase,mutpanning	oncodrivefml,smregions,cbase,mutpanning	2.26e-30	47	44	LoF	Breast_DuctalCA	NO	YES	YES	AUTOMATIC_PASS
MAX	14q23.3	1	oncodrivefml,dndscv,cbase,mutpanning	oncodrivefml,dndscv,cbase	2.18e-11	12	11	LoF	Lung_AdenoCA	NO	NO	NO	AUTOMATIC_PASS
MED12	Xq13.1	1	oncodrivefml,cbase	cbase	6.96e-08	30	28	LoF	Lung_AdenoCA	NO	NO	NO	AUTOMATIC_PASS
MET	7q31.2	2	dndscv,mutpanning	dndscv,mutpanning	5.12e-05	19	16	LoF	Lung_AdenoCA	NO	YES	NO	AUTOMATIC_PASS
MGA	15q15.1	1	oncodrivefml,oncodriveclustl,dndscv,cbase,mutpanning	oncodrivefml,dndscv,cbase,mutpanning	7.08e-30	55	46	LoF	Lung_AdenoCA	NO	YES	YES	MANUAL_REVIEW
NF1	17q11.2	1	oncodrivefml,dndscv,cbase,mutpanning	oncodrivefml,dndscv,cbase,mutpanning	6.17e-31	58	50	LoF	Lung_AdenoCA	NO	YES	YES	AUTOMATIC_PASS
NFE2L2	2q31.2	1	oncodrivefml,hotmaps	NA	1.06e-05	18	17	Act	Lung_AdenoCA	YES	NO	NO	AUTOMATIC_PASS
RUNX1	21q22.12	1	oncodrivefml,dndscv,smregions,mutpanning	smregions,mutpanning	4.28e-11	13	13	Act	Breast_LobularCA	NO	YES	YES	AUTOMATIC_PASS
PDE4DIP	1q21.2	2	mutpanning	mutpanning	0.116057	23	20	Act	Lung_AdenoCA	NO	NO	NO	AUTOMATIC_PASS
PIK3CA	3q26.32	1	oncodriveclustl,mutpanning,hotmaps	oncodriveclustl,mutpanning,hotmaps	1.2e-12	30	29	Act	Lung_AdenoCA	NO	YES	YES	AUTOMATIC_PASS
POT1	7q31.33	1	oncodrivefml,dndscv,cbase	cbase	1.03e-09	33	31	LoF	Lung_AdenoCA	NO	NO	NO	AUTOMATIC_PASS
PTPRD	9p24.1	2	hotmaps	hotmaps	0.000316457	108	85	Act	Lung_AdenoCA	YES	NO	YES	AUTOMATIC_PASS
PTPRZ1	7q31.32	1	dndscv,cbase,mutpanning	dndscv,cbase	4.08e-05	74	63	Act	Lung_AdenoCA	NO	NO	NO	MANUAL_REVIEW
RB1	13q14.2	1	oncodrivefml,dndscv,cbase,mutpanning	oncodrivefml,dndscv,cbase,mutpanning	2.21e-14	26	25	LoF	Lung_AdenoCA	NO	YES	YES	AUTOMATIC_PASS
RBM10	Xp11.3	1	oncodrivefml,dndscv,cbase,mutpanning	oncodrivefml,dndscv,cbase,mutpanning	7.08e-30	73	71	LoF	Lung_AdenoCA	YES	YES	YES	AUTOMATIC_PASS
RET	10q11.21	2	hotmaps	hotmaps	0.108215	28	28	ambiguous	Lung_AdenoCA	YES	NO	YES	AUTOMATIC_PASS
SETD2	3p21.31	1	oncodrivefml,dndscv,cbase,mutpanning	oncodrivefml,dndscv,cbase,mutpanning	7.29e-23	52	43	LoF	Lung_AdenoCA	NO	YES	YES	AUTOMATIC_PASS
SMAD4	18q21.2	2	hotmaps	hotmaps	2.38e-05	18	18	LoF	Lung_AdenoCA	NO	NO	NO	AUTOMATIC_PASS
SMARCA4	19p13.2	1	oncodrivefml,cbase,mutpanning	oncodrivefml,cbase	1.22e-10	39	38	LoF	Lung_AdenoCA	YES	YES	YES	AUTOMATIC_PASS
SNRPD3	22q11.23	1	oncodriveclustl,dndscv,mutpanning,hotmaps	oncodriveclustl,dndscv,mutpanning,hotmaps	3.2e-09	12	10	Act	Lung_AdenoCA	NO	NO	NO	AUTOMATIC_PASS
SEC22B	1p12	1	dndscv,smregions	dndscv,smregions	2.42e-05	17	17	Act	Breast_DuctalCA	NO	NO	NO	MANUAL_REVIEW
SEC22B	1p12	3	dndscv,smregions	dndscv,smregions	0.00017378	5	≤5	Act	Breast_LobularCA	NO	NO	NO	MANUAL_REVIEW
TPTE	21p11.2	3	dndscv,mutpanning	dndscv,mutpanning	1.21e-09	89	72	Act	Lung_AdenoCA	NO	NO	NO	MANUAL_REVIEW
TRRAP	7q22.1	2	hotmaps	hotmaps	0.34824	55	49	ambiguous	Lung_AdenoCA	NO	NO	NO	AUTOMATIC_PASS
ZMYM3	Xq13.1	1	cbase	cbase	6.41e-05	17	16	LoF	Lung_AdenoCA	NO	NO	NO	AUTOMATIC_PASS
AKAP9	7q21.2	2	oncodrivefml	NA	0.0351406	4	≤5	LoF	Lung_LargeCell	NO	NO	NO	AUTOMATIC_PASS
ANK1	8p11.21	2	mutpanning	NA	0.00286147	6	≤5	Act	Lung_LargeCell	NO	NO	NO	AUTOMATIC_PASS
BCL7A	12q24.31	2	oncodrivefml	NA	0.00482772	2	≤5	LoF	Lung_LargeCell	NO	NO	NO	AUTOMATIC_PASS
CDH10	5p14.2	1	dndscv,smregions	NA	1.35e-05	6	≤5	Act	Lung_LargeCell	NO	NO	NO	AUTOMATIC_PASS
KRAS	12p12.1	1	oncodriveclustl,dndscv	dndscv	5.71e-07	5	≤5	Act	Lung_LargeCell	YES	NO	YES	AUTOMATIC_PASS
LRRC4C	11p12	1	oncodrivefml,dndscv,smregions,cbase,mutpanning	oncodrivefml,dndscv,cbase	8.88e-11	7	≤5	LoF	Lung_LargeCell	NO	NO	NO	MANUAL_REVIEW
PDGFRA	4q12	2	dndscv	NA	0.00105226	5	≤5	Act	Lung_LargeCell	NO	NO	NO	AUTOMATIC_PASS
PKHD1L1	8q23.1	3	cbase,mutpanning	cbase,mutpanning	0.000264357	8	7	Act	Lung_LargeCell	NO	NO	NO	MANUAL_REVIEW
PREX2	8q13.2	2	mutpanning	NA	0.00774507	4	≤5	Act	Lung_LargeCell	NO	NO	NO	AUTOMATIC_PASS
RB1	13q14.2	1	oncodrivefml,dndscv,cbase,mutpanning	oncodrivefml,dndscv,cbase,mutpanning	2.01e-12	6	6	LoF	Lung_LargeCell	NO	NO	YES	AUTOMATIC_PASS
TP53	17p13.1	1	oncodrivefml,dndscv,smregions,cbase,mutpanning,hotmaps	oncodrivefml,dndscv,cbase,mutpanning	1.97e-24	20	18	LoF	Lung_LargeCell	YES	NO	YES	AUTOMATIC_PASS
ARID1A	1p36.11	1	dndscv,cbase,mutpanning	dndscv,cbase,mutpanning	2.89e-18	47	40	LoF	Lung_SCC	NO	YES	YES	AUTOMATIC_PASS
CDKN2A	9p21.3	1	oncodrivefml,dndscv,cbase,mutpanning,hotmaps	oncodrivefml,dndscv,cbase,mutpanning,hotmaps	9.61e-43	54	49	LoF	Lung_SCC	NO	YES	YES	AUTOMATIC_PASS
CIC	19q13.2	2	cbase	cbase	2.17e-05	20	16	LoF	Lung_SCC	NO	NO	NO	AUTOMATIC_PASS
SETD2	3p21.31	1	oncodrivefml,dndscv,smregions,cbase,mutpanning	oncodrivefml,dndscv,smregions,cbase,mutpanning	2.57e-32	133	127	LoF	Kidney_CCRCC	YES	YES	YES	AUTOMATIC_PASS
FAT1	4q35.2	1	oncodrivefml,dndscv,cbase,mutpanning	oncodrivefml,dndscv,cbase	7.68e-22	65	56	LoF	Lung_SCC	NO	YES	YES	AUTOMATIC_PASS
FBXW7	4q31.3	1	oncodrivefml,dndscv,smregions,cbase,mutpanning,hotmaps	oncodrivefml,dndscv,cbase,mutpanning,hotmaps	5.57e-25	26	26	LoF	Lung_SCC	NO	YES	YES	AUTOMATIC_PASS
GRM3	7q21.11	2	hotmaps	NA	0.114783	44	40	LoF	Lung_SCC	NO	NO	NO	AUTOMATIC_PASS
KDM6A	Xp11.3	1	oncodrivefml,oncodriveclustl,dndscv,mutpanning	oncodrivefml,dndscv,mutpanning	3.19e-12	19	17	LoF	Lung_SCC	NO	YES	YES	AUTOMATIC_PASS
KEAP1	19p13.2	1	dndscv,cbase,hotmaps	dndscv,cbase	1.27e-07	38	33	Act	Lung_SCC	YES	YES	YES	AUTOMATIC_PASS
KMT2D	12q13.12	1	oncodrivefml,dndscv,cbase,mutpanning	oncodrivefml,dndscv,cbase,mutpanning	5.52e-32	100	65	LoF	Lung_SCC	NO	YES	YES	AUTOMATIC_PASS
KRAS	12p12.1	1	oncodriveclustl,dndscv,mutpanning,hotmaps	oncodriveclustl,dndscv,mutpanning,hotmaps	8.32e-26	18	18	Act	Lung_SCC	YES	NO	YES	AUTOMATIC_PASS
MAP3K1	5q11.2	2	hotmaps	NA	0.0750527	11	11	Act	Lung_SCC	NO	NO	NO	AUTOMATIC_PASS
MUC4	3q29	1	oncodrivefml,cbase,mutpanning	oncodrivefml,cbase	3.27e-14	32	29	LoF	Lung_SCC	NO	NO	NO	MANUAL_REVIEW
MYH9	22q12.3	2	oncodrivefml	NA	1.91e-05	15	11	LoF	Lung_SCC	NO	NO	NO	AUTOMATIC_PASS
NCAM2	21q21.1	1	dndscv,cbase,mutpanning	dndscv,cbase	2.91e-14	35	31	LoF	Lung_SCC	NO	NO	NO	MANUAL_REVIEW
NF1	17q11.2	1	dndscv,mutpanning	dndscv,mutpanning	3.21e-10	37	34	LoF	Lung_SCC	NO	YES	YES	AUTOMATIC_PASS
NFE2L2	2q31.2	1	oncodrivefml,dndscv,cbase,mutpanning,hotmaps	oncodrivefml,dndscv,cbase,mutpanning,hotmaps	1.56e-43	68	59	Act	Lung_SCC	YES	YES	YES	AUTOMATIC_PASS
NOTCH1	9q34.3	1	oncodrivefml,dndscv,cbase,mutpanning	oncodrivefml,dndscv,cbase,mutpanning	8.32e-26	35	30	LoF	Lung_SCC	YES	YES	YES	AUTOMATIC_PASS
PBRM1	3p21.1	1	mutpanning	NA	8.27e-06	12	7	LoF	Lung_SCC	NO	NO	NO	AUTOMATIC_PASS
PCDH15	10q21.1	1	dndscv,cbase,mutpanning	dndscv,cbase	6.35e-09	66	59	Act	Lung_SCC	NO	NO	NO	MANUAL_REVIEW
PDE4DIP	1q21.2	2	mutpanning	NA	0.0674135	15	15	LoF	Lung_SCC	NO	NO	NO	AUTOMATIC_PASS
SMAD3	15q22.33	1	oncodrivefml,dndscv,smregions,cbase,hotmaps	oncodrivefml,dndscv,smregions,cbase,hotmaps	1.17e-27	73	66	LoF	ColoRect_AdenoCA	YES	NO	YES	AUTOMATIC_PASS
PTEN	10q23.31	1	oncodrivefml,dndscv,cbase,mutpanning,hotmaps	oncodrivefml,dndscv,cbase,mutpanning,hotmaps	5.92e-48	49	46	LoF	Lung_SCC	NO	YES	YES	AUTOMATIC_PASS
RASA1	5q14.3	1	oncodrivefml,dndscv,cbase,mutpanning	oncodrivefml,dndscv,cbase,mutpanning	1.65e-23	20	18	LoF	Lung_SCC	NO	YES	YES	AUTOMATIC_PASS
RB1	13q14.2	1	oncodrivefml,dndscv,cbase,mutpanning	oncodrivefml,dndscv,cbase,mutpanning	1.4e-23	20	20	LoF	Lung_SCC	NO	YES	YES	AUTOMATIC_PASS
SRC	20q11.23	2	oncodriveclustl	NA	0.211404	7	≤5	LoF	Lung_SCC	NO	NO	NO	AUTOMATIC_PASS
TCEA1	8q11.23	2	oncodrivefml	NA	0.00912508	2	≤5	LoF	Lung_SCC	NO	NO	NO	AUTOMATIC_PASS
SMAD4	18q21.2	1	oncodrivefml,dndscv,smregions,cbase,mutpanning,hotmaps	oncodrivefml,dndscv,smregions,cbase,mutpanning,hotmaps	5.54e-54	219	204	LoF	ColoRect_AdenoCA	YES	YES	YES	AUTOMATIC_PASS
UBR5	8q22.3	2	mutpanning	NA	0.0260959	21	15	Act	Lung_SCC	NO	NO	NO	AUTOMATIC_PASS
XPO1	2p15	2	hotmaps	NA	0.239573	9	9	ambiguous	Lung_SCC	NO	NO	NO	AUTOMATIC_PASS
ZNF750	17q25.3	1	oncodrivefml,dndscv,cbase,mutpanning	oncodrivefml,dndscv,cbase	5.57e-17	12	12	LoF	Lung_SCC	NO	NO	NO	AUTOMATIC_PASS
SMARCA4	19p13.2	1	oncodrivefml,dndscv,smregions,cbase	smregions,cbase	5.09e-09	5	≤5	Act	CNS_OLIGO	NO	YES	YES	AUTOMATIC_PASS
GATA3	10p14	1	oncodrivefml,dndscv,mutpanning	NA	4.95e-05	3	≤5	LoF	Lung_SmallCell	NO	NO	NO	AUTOMATIC_PASS
KIAA1549	7q34	2	oncodrivefml	NA	0.00250119	2	≤5	LoF	Lung_SmallCell	NO	NO	NO	AUTOMATIC_PASS
KMT2D	12q13.12	2	mutpanning	NA	0.00716263	4	≤5	Act	Lung_SmallCell	NO	NO	YES	AUTOMATIC_PASS
SMO	7q32.1	1	oncodrivefml,dndscv,smregions	smregions	1.43e-06	3	≤5	Act	CNS_Menin	NO	NO	NO	AUTOMATIC_PASS
MTOR	1p36.22	2	smregions	NA	0.00541213	3	≤5	Act	Lung_SmallCell	NO	NO	NO	AUTOMATIC_PASS
NOTCH1	9q34.3	2	smregions	NA	0.0296422	4	≤5	Act	Lung_SmallCell	NO	NO	YES	AUTOMATIC_PASS
RB1	13q14.2	1	oncodrivefml,dndscv,cbase,mutpanning	dndscv,cbase,mutpanning	2.59e-16	8	8	LoF	Lung_SmallCell	YES	NO	YES	AUTOMATIC_PASS
TP53	17p13.1	1	oncodrivefml,dndscv,smregions,cbase,mutpanning,hotmaps	oncodrivefml,dndscv,cbase,mutpanning,hotmaps	1.12e-24	25	22	LoF	Lung_SmallCell	YES	NO	YES	AUTOMATIC_PASS
ZNF521	18q11.2	2	mutpanning	NA	0.0028877	4	≤5	Act	Lung_SmallCell	NO	NO	NO	AUTOMATIC_PASS
BAP1	3p21.1	1	oncodrivefml,dndscv,smregions,cbase,mutpanning	oncodrivefml,dndscv,cbase,mutpanning	8.23e-16	11	10	LoF	Mes_Mesothelioma	NO	YES	YES	AUTOMATIC_PASS
DDX3X	Xp11.4	1	oncodrivefml	NA	0.000722549	2	≤5	Act	Mes_Mesothelioma	NO	NO	YES	AUTOMATIC_PASS
FGFR2	10q26.13	2	oncodrivefml	NA	0.00536642	2	≤5	Act	Mes_Mesothelioma	NO	NO	NO	AUTOMATIC_PASS
GAS7	17p13.1	1	oncodrivefml,dndscv	NA	0.00212058	2	≤5	Act	Mes_Mesothelioma	NO	NO	NO	AUTOMATIC_PASS
KMT2D	12q13.12	3	oncodrivefml	NA	0.030123	2	≤5	Act	Mes_Mesothelioma	NO	NO	YES	AUTOMATIC_PASS
LATS2	13q12.11	1	oncodrivefml,mutpanning	NA	1.33e-05	2	≤5	LoF	Mes_Mesothelioma	YES	YES	YES	AUTOMATIC_PASS
N4BP2	4p14	1	oncodrivefml,dndscv,mutpanning	oncodrivefml	2.06e-07	2	≤5	LoF	Mes_Mesothelioma	NO	NO	NO	AUTOMATIC_PASS
NF2	22q12.2	1	oncodrivefml,dndscv,mutpanning	dndscv,mutpanning	7.14e-09	4	≤5	LoF	Mes_Mesothelioma	NO	YES	YES	AUTOMATIC_PASS
NSD1	5q35.3	3	oncodrivefml	NA	0.0142758	2	≤5	Act	Mes_Mesothelioma	NO	NO	NO	AUTOMATIC_PASS
SETD2	3p21.31	1	oncodrivefml	NA	0.00068434	2	≤5	LoF	Mes_Mesothelioma	NO	YES	YES	AUTOMATIC_PASS
SF3B1	2q33.1	3	oncodrivefml	NA	0.0123058	2	≤5	Act	Mes_Mesothelioma	NO	NO	NO	AUTOMATIC_PASS
AGAP6	10q11.23	3	oncodriveclustl,dndscv,cbase	oncodriveclustl,dndscv	7.48e-05	13	12	Act	Ovary_AdenoCA	NO	NO	NO	MANUAL_REVIEW
ARID1A	1p36.11	1	oncodrivefml,dndscv,cbase,mutpanning	oncodrivefml,dndscv,cbase,mutpanning	1.26e-38	66	53	LoF	Ovary_AdenoCA	YES	NO	YES	AUTOMATIC_PASS
ARID1B	6q25.3	1	oncodrivefml,cbase,mutpanning	cbase	1.21e-08	10	10	LoF	Ovary_AdenoCA	YES	NO	NO	AUTOMATIC_PASS
BCOR	Xp11.4	2	oncodriveclustl,hotmaps	oncodriveclustl	0.0371136	10	10	Act	Ovary_AdenoCA	NO	NO	NO	AUTOMATIC_PASS
SORD	15q21.1	1	smregions,hotmaps	smregions,hotmaps	0.0318994	14	7	Act	Breast_DuctalCA	NO	NO	NO	MANUAL_REVIEW
BRCA1	17q21.31	1	oncodrivefml,dndscv,cbase,mutpanning	oncodrivefml,dndscv,cbase,mutpanning	1.83e-16	11	11	LoF	Ovary_AdenoCA	YES	YES	YES	AUTOMATIC_PASS
CASP8	2q33.1	2	hotmaps	NA	0.161461	4	≤5	Act	Ovary_AdenoCA	NO	NO	NO	AUTOMATIC_PASS
CDK12	17q12	2	mutpanning	NA	0.0079216	8	8	LoF	Ovary_AdenoCA	YES	YES	YES	AUTOMATIC_PASS
CDKN2A	9p21.3	1	oncodrivefml,dndscv,cbase,mutpanning	oncodrivefml,dndscv,cbase,mutpanning	4.79e-15	8	8	LoF	Ovary_AdenoCA	NO	NO	NO	AUTOMATIC_PASS
CHD4	12p13.31	2	smregions	NA	7.35e-05	16	15	Act	Ovary_AdenoCA	NO	NO	NO	AUTOMATIC_PASS
CNTNAP2	7q35	2	cbase	NA	0.00825864	12	11	Act	Ovary_AdenoCA	NO	NO	NO	AUTOMATIC_PASS
CTNNB1	3p22.1	1	oncodrivefml,dndscv,cbase,mutpanning	dndscv,cbase,mutpanning	1.07e-18	28	27	Act	Ovary_AdenoCA	YES	NO	NO	AUTOMATIC_PASS
DDR2	1q23.3	2	cbase	cbase	0.000715923	8	8	LoF	Ovary_AdenoCA	NO	NO	NO	AUTOMATIC_PASS
EP300	22q13.2	2	cbase	NA	0.00037925	8	8	LoF	Ovary_AdenoCA	NO	NO	NO	AUTOMATIC_PASS
SOS1	2p22.1	1	oncodriveclustl,smregions,mutpanning	oncodriveclustl,smregions,mutpanning	2.47e-13	30	29	Act	Uterus_AdenoCA	NO	YES	YES	AUTOMATIC_PASS
FBXW7	4q31.3	1	oncodrivefml,hotmaps	hotmaps	3.17e-07	8	8	LoF	Ovary_AdenoCA	NO	NO	NO	AUTOMATIC_PASS
FGFR2	10q26.13	2	hotmaps	NA	0.0125373	8	7	Act	Ovary_AdenoCA	NO	NO	NO	AUTOMATIC_PASS
HIP1	7q11.23	2	hotmaps	NA	0.00766087	5	≤5	Act	Ovary_AdenoCA	NO	NO	NO	AUTOMATIC_PASS
SOX17	8q11.23	1	oncodrivefml,smregions,mutpanning	oncodrivefml,smregions,mutpanning	2.51e-14	46	40	LoF	Uterus_AdenoCA	NO	YES	YES	AUTOMATIC_PASS
LILRB3	19q13.42	3	oncodriveclustl,dndscv,mutpanning	oncodriveclustl,mutpanning	0.000113863	13	9	Act	Ovary_AdenoCA	NO	NO	NO	MANUAL_REVIEW
NF1	17q11.2	1	oncodrivefml,dndscv,cbase,mutpanning	oncodrivefml,cbase,mutpanning	3.41e-11	12	12	LoF	Ovary_AdenoCA	NO	YES	YES	AUTOMATIC_PASS
NRAS	1p13.2	1	oncodriveclustl,dndscv,mutpanning,hotmaps	oncodriveclustl,mutpanning,hotmaps	1.3e-06	5	≤5	Act	Ovary_AdenoCA	NO	YES	YES	AUTOMATIC_PASS
PIK3CA	3q26.32	1	oncodriveclustl,dndscv,cbase,mutpanning,hotmaps	oncodriveclustl,dndscv,cbase,mutpanning,hotmaps	1.19e-33	53	49	Act	Ovary_AdenoCA	NO	NO	YES	AUTOMATIC_PASS
SPOP	17q21.33	1	oncodrivefml,oncodriveclustl,dndscv,smregions,cbase,mutpanning,hotmaps	oncodrivefml,oncodriveclustl,dndscv,smregions,cbase,mutpanning,hotmaps	2.95e-44	37	37	Act	Prost_AdenoCA	YES	YES	YES	AUTOMATIC_PASS
SPOP	17q21.33	1	dndscv,smregions,hotmaps	dndscv,smregions,hotmaps	1.22e-17	33	33	Act	Uterus_AdenoCA	YES	YES	YES	AUTOMATIC_PASS
SPTA1	1q23.1	1	smregions,hotmaps	smregions,hotmaps	3.64e-13	189	175	Act	ColoRect_AdenoCA	NO	NO	NO	MANUAL_REVIEW
RB1	13q14.2	1	oncodrivefml,dndscv,mutpanning	dndscv,mutpanning	3.02e-11	6	6	LoF	Ovary_AdenoCA	NO	YES	YES	AUTOMATIC_PASS
RNF43	17q22	1	oncodrivefml,dndscv,mutpanning	NA	5.26e-08	5	≤5	LoF	Ovary_AdenoCA	YES	NO	NO	AUTOMATIC_PASS
STK11	19p13.3	1	oncodrivefml,dndscv,smregions,cbase,mutpanning,hotmaps	oncodrivefml,dndscv,smregions,cbase,mutpanning,hotmaps	6.76e-43	85	79	LoF	Lung_AdenoCA	YES	YES	YES	AUTOMATIC_PASS
ZDHHC11	5p15.33	3	oncodriveclustl,dndscv,mutpanning	oncodriveclustl,dndscv,mutpanning	7.21e-05	12	12	Act	Ovary_AdenoCA	NO	NO	NO	MANUAL_REVIEW
SYNE1	6q25.2	1	smregions,hotmaps	smregions,hotmaps	7.93e-05	72	50	Act	Skin_Melanoma	NO	NO	NO	MANUAL_REVIEW
ATM	11q22.3	2	oncodrivefml	NA	0.0168333	3	≤5	LoF	Panc_AdenoCA	NO	NO	YES	AUTOMATIC_PASS
TBX3	12q24.21	1	oncodrivefml,smregions,cbase,mutpanning	oncodrivefml,smregions,cbase,mutpanning	4.34e-24	66	60	LoF	Breast_DuctalCA	YES	YES	YES	AUTOMATIC_PASS
CDKN2A	9p21.3	1	oncodrivefml,dndscv,cbase,mutpanning,hotmaps	oncodrivefml,dndscv,cbase,mutpanning	2.07e-20	16	15	LoF	Panc_AdenoCA	NO	YES	YES	AUTOMATIC_PASS
DDX60L	4q32.3	1	oncodrivefml,dndscv,cbase	oncodrivefml,cbase	8.64e-05	5	≤5	LoF	Panc_AdenoCA	NO	NO	NO	MANUAL_REVIEW
DUSP16	12p13.2	1	oncodrivefml,oncodriveclustl,dndscv,cbase,mutpanning	oncodrivefml,dndscv,cbase	3.91e-07	3	≤5	LoF	Panc_AdenoCA	NO	NO	NO	MANUAL_REVIEW
FAT3	11q14.3	2	smregions	NA	0.0218857	5	≤5	LoF	Panc_AdenoCA	NO	NO	YES	AUTOMATIC_PASS
FBXW7	4q31.3	2	oncodrivefml	NA	0.0218857	2	≤5	LoF	Panc_AdenoCA	NO	NO	YES	AUTOMATIC_PASS
KCNA5	12p13.32	1	oncodrivefml,dndscv,cbase,mutpanning	oncodrivefml,cbase	0.000403178	3	≤5	LoF	Panc_AdenoCA	NO	NO	NO	MANUAL_REVIEW
KDM6A	Xp11.3	1	oncodrivefml,dndscv,mutpanning	NA	1.98e-05	3	≤5	LoF	Panc_AdenoCA	NO	YES	YES	AUTOMATIC_PASS
KIT	4q12	2	oncodrivefml	NA	0.0276831	2	≤5	Act	Panc_AdenoCA	NO	NO	NO	AUTOMATIC_PASS
KMT2C	7q36.1	1	oncodrivefml,dndscv,cbase,mutpanning	cbase	5.42e-05	4	≤5	LoF	Panc_AdenoCA	NO	NO	YES	AUTOMATIC_PASS
TBX3	12q24.21	1	oncodrivefml,dndscv,smregions,cbase,mutpanning	oncodrivefml,dndscv,smregions,cbase,mutpanning	1.1e-42	36	34	LoF	Breast_LobularCA	YES	YES	YES	AUTOMATIC_PASS
PBRM1	3p21.1	2	oncodrivefml,dndscv	NA	0.0328552	2	≤5	LoF	Panc_AdenoCA	NO	NO	NO	AUTOMATIC_PASS
RNF43	17q22	1	dndscv,mutpanning	NA	5.85e-05	4	≤5	LoF	Panc_AdenoCA	YES	YES	YES	AUTOMATIC_PASS
SMAD4	18q21.2	1	oncodrivefml,oncodriveclustl,dndscv,smregions,cbase,mutpanning,hotmaps	oncodrivefml,dndscv,cbase,mutpanning	5.62e-16	19	18	LoF	Panc_AdenoCA	YES	YES	YES	AUTOMATIC_PASS
TGFBR2	3p24.1	1	mutpanning	NA	0.00108422	7	6	LoF	Panc_AdenoCA	NO	YES	YES	AUTOMATIC_PASS
THSD7B	2q22.1	1	oncodrivefml,dndscv,cbase	dndscv,cbase	0.000135413	6	6	LoF	Panc_AdenoCA	NO	NO	NO	MANUAL_REVIEW
TGIF1	18p11.31	1	oncodrivefml,dndscv,smregions,cbase,mutpanning	oncodrivefml,dndscv,smregions,cbase,mutpanning	1.41e-17	54	50	LoF	ColoRect_AdenoCA	NO	YES	YES	AUTOMATIC_PASS
APC	5q22.2	1	oncodrivefml,dndscv,cbase,mutpanning	oncodrivefml,dndscv,cbase,mutpanning	2.42e-18	13	12	LoF	Prost_AdenoCA	NO	YES	YES	AUTOMATIC_PASS
ATM	11q22.3	1	oncodrivefml,mutpanning	NA	1.32e-05	7	7	LoF	Prost_AdenoCA	NO	NO	YES	AUTOMATIC_PASS
BIRC6	2p22.3	2	cbase	NA	0.0108508	5	≤5	LoF	Prost_AdenoCA	NO	NO	NO	AUTOMATIC_PASS
CASZ1	1p36.22	1	cbase,mutpanning	cbase,mutpanning	1.46e-07	11	10	LoF	Prost_AdenoCA	NO	NO	YES	AUTOMATIC_PASS
CDH8	16q21	1	dndscv,cbase	dndscv,cbase	2e-06	8	8	LoF	Prost_AdenoCA	NO	NO	NO	MANUAL_REVIEW
CDK12	17q12	1	oncodrivefml,dndscv,cbase,mutpanning	oncodrivefml,dndscv,cbase,mutpanning	6.85e-18	13	11	LoF	Prost_AdenoCA	NO	NO	YES	AUTOMATIC_PASS
CDKN1B	12p13.1	1	oncodrivefml,dndscv,cbase,mutpanning	NA	1.46e-07	4	≤5	LoF	Prost_AdenoCA	NO	NO	YES	AUTOMATIC_PASS
CTNNB1	3p22.1	2	dndscv	dndscv	0.00110924	13	10	Act	Prost_AdenoCA	NO	YES	YES	AUTOMATIC_PASS
CUL3	2q36.2	2	oncodriveclustl,hotmaps	NA	0.000233517	3	≤5	Act	Prost_AdenoCA	NO	NO	YES	AUTOMATIC_PASS
ERF	19q13.2	1	oncodrivefml,cbase,mutpanning	oncodrivefml,cbase	5.76e-08	3	≤5	LoF	Prost_AdenoCA	NO	NO	NO	MANUAL_REVIEW
THAP12	11q13.5	1	oncodriveclustl,dndscv,smregions,mutpanning	oncodriveclustl,dndscv,smregions,mutpanning	9.23e-07	40	40	Act	Breast_DuctalCA	NO	NO	NO	MANUAL_REVIEW
IL6ST	5q11.2	2	mutpanning	NA	0.000130441	2	≤5	LoF	Prost_AdenoCA	NO	NO	NO	AUTOMATIC_PASS
KDM6A	Xp11.3	1	smregions,mutpanning	NA	0.00167374	9	9	Act	Prost_AdenoCA	NO	YES	YES	AUTOMATIC_PASS
KMT2C	7q36.1	1	oncodrivefml,dndscv,cbase,mutpanning	dndscv,cbase,mutpanning	5.04e-17	19	19	LoF	Prost_AdenoCA	NO	NO	YES	AUTOMATIC_PASS
KMT2D	12q13.12	1	oncodrivefml,cbase,mutpanning	cbase,mutpanning	1.4e-08	16	14	LoF	Prost_AdenoCA	NO	YES	YES	AUTOMATIC_PASS
LRP1B	2q22.1	2	smregions	NA	0.0370894	13	12	Act	Prost_AdenoCA	NO	NO	YES	AUTOMATIC_PASS
MED12	Xq13.1	2	mutpanning	mutpanning	1.12e-05	7	6	Act	Prost_AdenoCA	NO	YES	YES	AUTOMATIC_PASS
MGA	15q15.1	1	cbase,mutpanning	cbase,mutpanning	8.44e-08	8	8	LoF	Prost_AdenoCA	NO	NO	NO	AUTOMATIC_PASS
NCOR2	12q24.31	1	oncodrivefml,cbase,mutpanning	cbase,mutpanning	3.56e-07	6	≤5	LoF	Prost_AdenoCA	YES	NO	YES	AUTOMATIC_PASS
NSD1	5q35.3	2	cbase	cbase	0.00352978	7	7	LoF	Prost_AdenoCA	NO	NO	NO	AUTOMATIC_PASS
PIK3CA	3q26.32	1	dndscv,mutpanning,hotmaps	dndscv,hotmaps	4.6e-07	14	13	Act	Prost_AdenoCA	NO	YES	YES	AUTOMATIC_PASS
PRAMEF15	1p36.21	3	oncodriveclustl,dndscv	oncodriveclustl,dndscv	7.34e-05	11	11	LoF	Prost_AdenoCA	NO	NO	NO	MANUAL_REVIEW
PTEN	10q23.31	1	oncodrivefml,dndscv,cbase,mutpanning,hotmaps	dndscv,cbase,mutpanning	2.03e-14	16	14	LoF	Prost_AdenoCA	YES	YES	YES	AUTOMATIC_PASS
PTPN13	4q21.3	2	smregions	NA	0.0720777	5	≤5	LoF	Prost_AdenoCA	NO	NO	NO	AUTOMATIC_PASS
PTPRK	6q22.33	2	oncodrivefml	NA	0.0359197	2	≤5	Act	Prost_AdenoCA	NO	NO	NO	AUTOMATIC_PASS
SPHKAP	2q36.3	1	dndscv,cbase,mutpanning	dndscv,cbase	8.67e-08	12	11	LoF	Prost_AdenoCA	NO	NO	NO	MANUAL_REVIEW
TP53	17p13.1	1	oncodrivefml,oncodriveclustl,dndscv,smregions,cbase,mutpanning,hotmaps	oncodrivefml,dndscv,smregions,cbase,mutpanning,hotmaps	8.66e-19	6	≤5	Act	BileDuct_AdenoCA	NO	NO	YES	AUTOMATIC_PASS
STAT3	17q21.2	1	dndscv,cbase,mutpanning	dndscv,cbase	2.26e-06	9	9	LoF	Prost_AdenoCA	NO	NO	NO	AUTOMATIC_PASS
TP53	17p13.1	1	oncodrivefml,dndscv,smregions,cbase,mutpanning,hotmaps	oncodrivefml,dndscv,smregions,cbase,mutpanning,hotmaps	5.21e-44	94	79	LoF	Bladder_TCC	NO	YES	YES	AUTOMATIC_PASS
ZFHX3	16q22.2	1	oncodrivefml,cbase,mutpanning	cbase,mutpanning	5.26e-11	11	11	LoF	Prost_AdenoCA	YES	NO	YES	AUTOMATIC_PASS
ZMYM3	Xq13.1	1	oncodrivefml,dndscv,cbase,mutpanning	dndscv,cbase,mutpanning	2.08e-16	10	9	LoF	Prost_AdenoCA	NO	YES	NO	AUTOMATIC_PASS
ZNF292	6q14.3	1	dndscv,cbase,mutpanning	cbase,mutpanning	2.73e-08	12	12	LoF	Prost_AdenoCA	NO	NO	NO	AUTOMATIC_PASS
TP53	17p13.1	1	oncodrivefml,oncodriveclustl,dndscv,smregions,cbase,mutpanning,hotmaps	oncodrivefml,oncodriveclustl,dndscv,smregions,cbase,mutpanning,hotmaps	6.07e-50	580	559	LoF	Breast_DuctalCA	YES	YES	YES	AUTOMATIC_PASS
ARID2	12q12	1	oncodrivefml,dndscv,cbase,mutpanning	oncodrivefml,dndscv,cbase,mutpanning	3.18e-31	38	25	LoF	Skin_Melanoma	NO	YES	YES	AUTOMATIC_PASS
TP53	17p13.1	1	oncodrivefml,oncodriveclustl,dndscv,smregions,cbase,mutpanning,hotmaps	oncodrivefml,oncodriveclustl,dndscv,smregions,cbase,mutpanning,hotmaps	8.07e-54	57	51	LoF	CNS_ASTRO	NO	YES	YES	AUTOMATIC_PASS
CDH10	5p14.2	2	dndscv	NA	5.42e-05	21	19	Act	Skin_Melanoma	YES	NO	NO	AUTOMATIC_PASS
CDKN2A	9p21.3	1	oncodrivefml,dndscv,cbase,mutpanning	oncodrivefml,dndscv,cbase,mutpanning	2.4e-33	27	21	LoF	Skin_Melanoma	YES	YES	YES	AUTOMATIC_PASS
CRNKL1	20p11.23	2	mutpanning	NA	0.0571152	11	10	Act	Skin_Melanoma	NO	NO	YES	AUTOMATIC_PASS
EPHA3	3p11.1	2	hotmaps	NA	0.0859052	24	23	ambiguous	Skin_Melanoma	YES	NO	YES	AUTOMATIC_PASS
EZH2	7q36.1	2	mutpanning	mutpanning	1.24e-05	11	11	Act	Skin_Melanoma	NO	NO	NO	AUTOMATIC_PASS
FBXW7	4q31.3	1	oncodrivefml,dndscv,mutpanning,hotmaps	oncodrivefml,hotmaps	4.42e-13	13	11	LoF	Skin_Melanoma	NO	NO	NO	AUTOMATIC_PASS
HRAS	11p15.5	1	mutpanning,hotmaps	mutpanning,hotmaps	7.91e-06	7	6	Act	Skin_Melanoma	NO	YES	YES	AUTOMATIC_PASS
IL7R	5p13.2	1	oncodrivefml,dndscv,cbase,mutpanning	cbase	1.4e-07	24	22	LoF	Skin_Melanoma	NO	NO	NO	AUTOMATIC_PASS
LRRC28	15q26.3	1	dndscv,cbase,mutpanning	dndscv,mutpanning	1.06e-08	7	6	LoF	Skin_Melanoma	NO	NO	NO	MANUAL_REVIEW
MAP2K1	15q22.31	2	hotmaps	hotmaps	3.23e-05	14	13	Act	Skin_Melanoma	YES	YES	YES	AUTOMATIC_PASS
MGAM	7q34	1	oncodrivefml,dndscv,cbase,mutpanning	dndscv,cbase,mutpanning	2.8e-12	109	76	Act	Skin_Melanoma	NO	NO	NO	MANUAL_REVIEW
NBEA	13q13.3	2	cbase	NA	0.000747487	44	40	Act	Skin_Melanoma	NO	NO	YES	AUTOMATIC_PASS
NF1	17q11.2	1	dndscv,cbase,mutpanning	dndscv,mutpanning	1.1e-11	33	25	LoF	Skin_Melanoma	NO	YES	YES	AUTOMATIC_PASS
TP53	17p13.1	1	oncodrivefml,oncodriveclustl,dndscv,smregions,cbase,mutpanning,hotmaps	oncodrivefml,dndscv,smregions,cbase,mutpanning,hotmaps	3.63e-48	24	17	LoF	CNS_GBM_IDHmut	NO	YES	YES	AUTOMATIC_PASS
PDGFB	22q13.1	2	oncodrivefml	NA	0.00012768	2	≤5	LoF	Skin_Melanoma	NO	NO	NO	AUTOMATIC_PASS
PTEN	10q23.31	1	oncodrivefml,dndscv,cbase,mutpanning	oncodrivefml,dndscv,cbase,mutpanning	7.05e-18	22	21	LoF	Skin_Melanoma	NO	YES	YES	AUTOMATIC_PASS
TP53	17p13.1	1	oncodrivefml,oncodriveclustl,dndscv,smregions,cbase,mutpanning,hotmaps	oncodrivefml,dndscv,smregions,cbase,mutpanning,hotmaps	5.29e-49	64	50	LoF	CNS_GBM_IDHwt	NO	YES	YES	AUTOMATIC_PASS
RB1	13q14.2	1	oncodrivefml,dndscv,cbase,mutpanning	dndscv,mutpanning	7.35e-13	12	9	LoF	Skin_Melanoma	NO	YES	YES	AUTOMATIC_PASS
ROBO2	3p12.3	2	hotmaps	hotmaps	0.0208909	46	41	LoF	Skin_Melanoma	YES	NO	NO	AUTOMATIC_PASS
RUNX1T1	8q21.3	1	oncodrivefml,cbase	cbase	1.68e-06	19	17	LoF	Skin_Melanoma	NO	NO	NO	AUTOMATIC_PASS
TP53	17p13.1	1	oncodrivefml,oncodriveclustl,dndscv,smregions,cbase,mutpanning,hotmaps	oncodrivefml,oncodriveclustl,dndscv,smregions,cbase,mutpanning,hotmaps	5.11e-59	1327	1263	LoF	ColoRect_AdenoCA	YES	YES	YES	AUTOMATIC_PASS
TET2	4q24	2	cbase	cbase	4.38e-05	23	22	LoF	Skin_Melanoma	NO	NO	NO	AUTOMATIC_PASS
TP53	17p13.1	1	oncodrivefml,dndscv,smregions,cbase,mutpanning,hotmaps	oncodrivefml,dndscv,smregions,cbase,mutpanning,hotmaps	3.1e-30	14	14	Act	Connective_Chondro	NO	YES	YES	AUTOMATIC_PASS
TSC1	9q34.13	1	oncodrivefml,cbase	NA	5.09e-06	5	≤5	LoF	Skin_Melanoma	NO	NO	NO	AUTOMATIC_PASS
VMAC	19p13.3	1	oncodrivefml,dndscv,cbase	oncodrivefml,dndscv	1.4e-09	3	≤5	LoF	Skin_Melanoma	NO	NO	NO	MANUAL_REVIEW
TP53	17p13.1	1	oncodrivefml,oncodriveclustl,dndscv,smregions,cbase,mutpanning,hotmaps	oncodrivefml,dndscv,smregions,cbase,mutpanning,hotmaps	8.51e-42	49	45	LoF	Connective_Leiomyo	NO	YES	YES	AUTOMATIC_PASS
ARID1A	1p36.11	1	oncodrivefml,dndscv,cbase,mutpanning	dndscv,cbase,mutpanning	1.23e-24	7	7	LoF	Stomach_AdenoCA	NO	YES	YES	AUTOMATIC_PASS
BAP1	3p21.1	1	dndscv,smregions	NA	0.000420716	4	≤5	Act	Stomach_AdenoCA	NO	NO	NO	AUTOMATIC_PASS
CDH1	16q22.1	1	oncodrivefml,dndscv,mutpanning	NA	0.000192823	6	≤5	Act	Stomach_AdenoCA	NO	YES	YES	AUTOMATIC_PASS
CSMD3	8q23.3	1	mutpanning	NA	0.000213009	11	10	Act	Stomach_AdenoCA	YES	NO	NO	AUTOMATIC_PASS
HOXD11	2q31.1	2	smregions	NA	0.00235172	3	≤5	Act	Stomach_AdenoCA	NO	NO	NO	AUTOMATIC_PASS
KMT2C	7q36.1	1	oncodrivefml,oncodriveclustl,cbase,mutpanning	NA	4.84e-05	7	7	LoF	Stomach_AdenoCA	NO	NO	YES	AUTOMATIC_PASS
KMT2D	12q13.12	1	oncodrivefml,cbase,mutpanning	NA	8.4e-05	6	6	LoF	Stomach_AdenoCA	NO	NO	YES	AUTOMATIC_PASS
LARP4B	10p15.3	2	oncodrivefml	NA	0.00148935	2	≤5	LoF	Stomach_AdenoCA	NO	NO	NO	AUTOMATIC_PASS
LPP	3q28	2	oncodrivefml	NA	0.00166231	2	≤5	LoF	Stomach_AdenoCA	NO	NO	NO	AUTOMATIC_PASS
LRP1B	2q22.1	1	cbase,mutpanning	NA	0.00209887	13	9	ambiguous	Stomach_AdenoCA	NO	NO	YES	AUTOMATIC_PASS
PIK3CA	3q26.32	1	oncodriveclustl,dndscv,smregions,mutpanning,hotmaps	dndscv,hotmaps	4.05e-10	8	8	Act	Stomach_AdenoCA	NO	YES	YES	AUTOMATIC_PASS
PXDNL	8q11.22	1	dndscv,cbase,mutpanning	dndscv,cbase,mutpanning	3.28e-06	12	11	Act	Stomach_AdenoCA	NO	NO	NO	MANUAL_REVIEW
SMARCA4	19p13.2	2	smregions	NA	0.0108125	4	≤5	LoF	Stomach_AdenoCA	NO	NO	NO	AUTOMATIC_PASS
TP53	17p13.1	1	oncodrivefml,dndscv,smregions,cbase,mutpanning,hotmaps	oncodrivefml,dndscv,smregions,cbase,mutpanning,hotmaps	2.79e-45	23	23	LoF	Connective_Myxofibro	NO	YES	YES	AUTOMATIC_PASS
BIRC6	2p22.3	1	oncodrivefml	NA	0.00190133	2	≤5	LoF	Testis_GCT	NO	NO	YES	AUTOMATIC_PASS
EP300	22q13.2	2	oncodrivefml	NA	0.0154948	2	≤5	Act	Testis_GCT	NO	NO	NO	AUTOMATIC_PASS
TP53	17p13.1	1	oncodrivefml,dndscv,smregions,cbase,mutpanning	smregions,cbase,mutpanning	8.94e-11	5	≤5	LoF	Connective_Osteosarc	NO	YES	YES	AUTOMATIC_PASS
KLF4	9q31.2	1	oncodrivefml	oncodrivefml	2.11e-05	2	≤5	LoF	Testis_GCT	NO	NO	NO	AUTOMATIC_PASS
KRAS	12p12.1	1	oncodrivefml,oncodriveclustl,dndscv,smregions	oncodriveclustl,dndscv	0.000185162	5	≤5	Act	Testis_GCT	NO	YES	YES	AUTOMATIC_PASS
MUC20	3q29	1	oncodrivefml,oncodriveclustl,dndscv,cbase	oncodrivefml,dndscv,cbase	9.85e-10	4	≤5	LoF	Testis_GCT	NO	NO	NO	MANUAL_REVIEW
NRAS	1p13.2	3	oncodrivefml,dndscv	NA	0.0179903	2	≤5	Act	Testis_GCT	NO	YES	YES	AUTOMATIC_PASS
TP53	17p13.1	1	oncodrivefml,dndscv,smregions,cbase,mutpanning	oncodrivefml,dndscv,smregions,cbase,mutpanning	1.2e-32	10	10	LoF	Connective_SCS	YES	YES	YES	AUTOMATIC_PASS
SPEN	1p36.21	2	oncodrivefml	NA	0.0134114	2	≤5	Act	Testis_GCT	NO	NO	NO	AUTOMATIC_PASS
TP53	17p13.1	1	oncodrivefml,oncodriveclustl,dndscv,smregions,cbase,mutpanning,hotmaps	oncodrivefml,oncodriveclustl,dndscv,smregions,cbase,mutpanning,hotmaps	2.2e-36	67	63	LoF	Eso_AdenoCA	NO	YES	YES	AUTOMATIC_PASS
TP53	17p13.1	1	oncodrivefml,oncodriveclustl,dndscv,smregions,cbase,mutpanning,hotmaps	oncodrivefml,oncodriveclustl,dndscv,smregions,cbase,mutpanning,hotmaps	8.63e-59	132	108	LoF	HeadNeck_SCC	NO	YES	YES	AUTOMATIC_PASS
APC	5q22.2	2	cbase	cbase	0.00191204	42	38	LoF	Uterus_AdenoCA	NO	NO	NO	AUTOMATIC_PASS
ARHGAP35	19q13.32	1	oncodrivefml,dndscv,cbase	oncodrivefml,dndscv,cbase	6.41e-17	74	61	LoF	Uterus_AdenoCA	NO	YES	YES	MANUAL_REVIEW
ARID1A	1p36.11	1	oncodrivefml,oncodriveclustl,dndscv,cbase,mutpanning	oncodrivefml,oncodriveclustl,dndscv,cbase,mutpanning	3.12e-31	311	229	LoF	Uterus_AdenoCA	NO	YES	YES	AUTOMATIC_PASS
ARID1B	6q25.3	1	dndscv,cbase	dndscv,cbase	2.93e-06	46	40	LoF	Uterus_AdenoCA	NO	NO	NO	AUTOMATIC_PASS
ARID5B	10q21.2	1	dndscv,cbase	dndscv,cbase	0.00230329	51	49	LoF	Uterus_AdenoCA	NO	YES	NO	AUTOMATIC_PASS
ATM	11q22.3	2	dndscv	dndscv	2.25e-10	58	51	LoF	Uterus_AdenoCA	NO	YES	YES	AUTOMATIC_PASS
BCOR	Xp11.4	1	oncodrivefml,oncodriveclustl,dndscv,cbase,mutpanning,hotmaps	oncodrivefml,oncodriveclustl,dndscv,cbase,mutpanning,hotmaps	1.57e-32	89	80	Act	Uterus_AdenoCA	NO	YES	YES	AUTOMATIC_PASS
BRAF	7q34	2	hotmaps	hotmaps	0.00263002	14	14	Act	Uterus_AdenoCA	NO	NO	YES	AUTOMATIC_PASS
CASP8	2q33.1	1	oncodrivefml,dndscv,cbase	oncodrivefml,dndscv,cbase	2.23e-16	27	25	LoF	Uterus_AdenoCA	NO	NO	NO	AUTOMATIC_PASS
CCND1	11q13.3	1	oncodrivefml,dndscv,cbase,mutpanning	oncodrivefml,dndscv,cbase,mutpanning	3.5e-23	49	49	LoF	Uterus_AdenoCA	NO	YES	YES	AUTOMATIC_PASS
CDKN2A	9p21.3	2	oncodrivefml	oncodrivefml	2.86e-05	13	11	LoF	Uterus_AdenoCA	NO	NO	NO	AUTOMATIC_PASS
TP53	17p13.1	1	oncodrivefml,dndscv,smregions,cbase,mutpanning,hotmaps	oncodrivefml,dndscv,smregions,cbase,mutpanning,hotmaps	6.13e-20	30	27	Act	Kidney_CCRCC	NO	YES	YES	AUTOMATIC_PASS
CTCF	16q22.1	1	dndscv,cbase,mutpanning	dndscv,cbase,mutpanning	2.28e-18	103	95	LoF	Uterus_AdenoCA	YES	YES	YES	AUTOMATIC_PASS
CTNNB1	3p22.1	1	oncodrivefml,oncodriveclustl,dndscv,cbase,mutpanning	oncodrivefml,oncodriveclustl,dndscv,cbase,mutpanning	1.63e-31	129	122	Act	Uterus_AdenoCA	NO	YES	YES	AUTOMATIC_PASS
CUX1	7q22.1	2	cbase	cbase	0.000275269	50	44	LoF	Uterus_AdenoCA	YES	NO	YES	AUTOMATIC_PASS
TP53	17p13.1	1	oncodrivefml,oncodriveclustl,dndscv,smregions,cbase,mutpanning,hotmaps	dndscv,smregions,cbase,mutpanning	1.71e-29	13	13	LoF	Kidney_ChRCC	NO	YES	YES	AUTOMATIC_PASS
DYRK1A	21q22.13	1	oncodrivefml,dndscv,cbase	oncodrivefml,dndscv,cbase	1.91e-09	29	25	LoF	Uterus_AdenoCA	NO	NO	NO	AUTOMATIC_PASS
EIF1AX	Xp22.12	2	dndscv	dndscv	2.36e-05	9	9	Act	Uterus_AdenoCA	NO	NO	YES	AUTOMATIC_PASS
TP53	17p13.1	1	oncodrivefml,oncodriveclustl,dndscv,smregions,cbase,mutpanning,hotmaps	oncodrivefml,dndscv,smregions,cbase,mutpanning,hotmaps	3.81e-52	261	243	LoF	Lung_AdenoCA	YES	YES	YES	AUTOMATIC_PASS
ESR1	6q25.1	1	dndscv,mutpanning,hotmaps	dndscv,mutpanning,hotmaps	1.45e-11	36	34	Act	Uterus_AdenoCA	NO	NO	YES	AUTOMATIC_PASS
TP53	17p13.1	1	oncodrivefml,oncodriveclustl,dndscv,smregions,cbase,mutpanning,hotmaps	oncodrivefml,dndscv,smregions,cbase,mutpanning,hotmaps	4.04e-53	306	273	LoF	Lung_SCC	YES	YES	YES	AUTOMATIC_PASS
TP53	17p13.1	1	oncodrivefml,oncodriveclustl,dndscv,smregions,cbase,mutpanning,hotmaps	oncodrivefml,oncodriveclustl,dndscv,smregions,cbase,mutpanning,hotmaps	1.42e-48	261	254	LoF	Ovary_AdenoCA	NO	YES	YES	AUTOMATIC_PASS
HRAS	11p15.5	2	hotmaps	hotmaps	4.82e-05	9	9	Act	Uterus_AdenoCA	NO	NO	NO	AUTOMATIC_PASS
ING1	13q34	1	oncodrivefml,dndscv,cbase	oncodrivefml,dndscv,cbase	2.04e-17	17	16	LoF	Uterus_AdenoCA	NO	NO	YES	AUTOMATIC_PASS
TP53	17p13.1	1	oncodrivefml,oncodriveclustl,dndscv,smregions,cbase,mutpanning,hotmaps	oncodrivefml,dndscv,smregions,cbase,mutpanning,hotmaps	2.75e-35	40	40	LoF	Panc_AdenoCA	NO	YES	YES	AUTOMATIC_PASS
TP53	17p13.1	1	oncodrivefml,dndscv,smregions,cbase,mutpanning,hotmaps	oncodrivefml,dndscv,smregions,cbase,mutpanning,hotmaps	5.57e-30	20	19	LoF	Prost_AdenoCA	NO	YES	YES	AUTOMATIC_PASS
KMT2B	19q13.12	1	oncodrivefml,dndscv,cbase	oncodrivefml,dndscv,cbase	2.02e-16	99	74	LoF	Uterus_AdenoCA	NO	YES	NO	MANUAL_REVIEW
TP53	17p13.1	1	oncodrivefml,dndscv,smregions,cbase,mutpanning,hotmaps	oncodrivefml,dndscv,smregions,cbase,mutpanning,hotmaps	3.06e-33	35	32	LoF	Skin_Melanoma	NO	YES	YES	AUTOMATIC_PASS
MAP3K1	5q11.2	1	oncodrivefml,cbase	oncodrivefml,cbase	2.54e-06	32	28	LoF	Uterus_AdenoCA	NO	YES	YES	AUTOMATIC_PASS
TP53	17p13.1	1	oncodrivefml,oncodriveclustl,dndscv,smregions,cbase,mutpanning,hotmaps	oncodrivefml,dndscv,smregions,cbase,mutpanning,hotmaps	7.29e-44	40	38	LoF	Stomach_AdenoCA	NO	YES	YES	AUTOMATIC_PASS
MED12	Xq13.1	2	oncodriveclustl	oncodriveclustl	3.46e-06	57	51	Act	Uterus_AdenoCA	NO	NO	NO	AUTOMATIC_PASS
TP53	17p13.1	1	oncodrivefml,dndscv,smregions,cbase,mutpanning,hotmaps	oncodrivefml,dndscv,smregions,cbase,mutpanning,hotmaps	1.36e-40	180	172	LoF	Uterus_AdenoCA	NO	YES	YES	AUTOMATIC_PASS
NF1	17q11.2	1	oncodrivefml,dndscv,cbase	oncodrivefml,dndscv,cbase	4.98e-26	72	50	LoF	Uterus_AdenoCA	NO	NO	NO	AUTOMATIC_PASS
NFE2L2	2q31.2	1	oncodrivefml,oncodriveclustl,dndscv,cbase,hotmaps	oncodrivefml,oncodriveclustl,dndscv,cbase,hotmaps	8.57e-23	35	30	Act	Uterus_AdenoCA	NO	YES	YES	AUTOMATIC_PASS
NRAS	1p13.2	1	oncodriveclustl,dndscv,hotmaps	oncodriveclustl,dndscv,hotmaps	3.55e-11	16	15	Act	Uterus_AdenoCA	NO	YES	YES	AUTOMATIC_PASS
TRIM51	11q12.1	1	oncodriveclustl,dndscv,smregions,mutpanning	dndscv,smregions,mutpanning	1.63e-06	7	7	Act	Eso_AdenoCA	NO	NO	NO	MANUAL_REVIEW
PIK3CB	3q22.3	2	hotmaps	hotmaps	0.00407915	18	17	Act	Uterus_AdenoCA	NO	NO	NO	AUTOMATIC_PASS
USP17L22	4p16.1	1	dndscv,smregions	dndscv,smregions	3.47e-05	86	78	LoF	Breast_DuctalCA	NO	NO	NO	MANUAL_REVIEW
USP17L22	4p16.1	3	dndscv,smregions	dndscv,smregions	1.06e-06	13	13	LoF	Breast_LobularCA	NO	NO	NO	MANUAL_REVIEW
VHL	3p25.3	1	oncodrivefml,dndscv,smregions,cbase,mutpanning,hotmaps	oncodrivefml,dndscv,smregions,cbase,mutpanning,hotmaps	5.39e-44	536	493	LoF	Kidney_CCRCC	YES	YES	YES	AUTOMATIC_PASS
ZFP36L2	2p21	1	oncodrivefml,smregions,cbase	oncodrivefml,smregions,cbase	1.88e-12	160	149	LoF	ColoRect_AdenoCA	NO	YES	NO	MANUAL_REVIEW
ZFX	Xp22.11	1	oncodrivefml,smregions,cbase,mutpanning	oncodrivefml,smregions,cbase,mutpanning	5.25e-14	13	12	LoF	Skin_Melanoma	NO	NO	YES	AUTOMATIC_PASS
RB1	13q14.2	2	oncodrivefml	oncodrivefml	2.95e-09	22	19	LoF	Uterus_AdenoCA	NO	YES	YES	AUTOMATIC_PASS
ZNF98	19p12	1	oncodriveclustl,dndscv,smregions	oncodriveclustl,dndscv,smregions	2.16e-12	32	29	Act	Breast_DuctalCA	NO	NO	NO	MANUAL_REVIEW
ZNF98	19p12	3	oncodriveclustl,smregions	oncodriveclustl,smregions	1.14e-05	44	41	Act	ColoRect_AdenoCA	NO	NO	NO	MANUAL_REVIEW
SETD1B	12q24.31	1	oncodrivefml,cbase,mutpanning	oncodrivefml,cbase,mutpanning	1.14e-06	48	41	LoF	Uterus_AdenoCA	YES	NO	NO	AUTOMATIC_PASS
SF3B1	2q33.1	2	oncodriveclustl	NA	0.130483	17	17	Act	Uterus_AdenoCA	NO	NO	NO	AUTOMATIC_PASS
SIN3A	15q24.2	1	oncodrivefml,dndscv,cbase	oncodrivefml,dndscv,cbase	2.97e-15	27	22	LoF	Uterus_AdenoCA	NO	YES	NO	MANUAL_REVIEW
ZNF98	19p12	1	smregions,mutpanning	smregions,mutpanning	7.05e-06	15	15	LoF	Lung_SCC	NO	NO	NO	MANUAL_REVIEW
ZNF98	19p12	3	dndscv,smregions	dndscv,smregions	0.00208984	9	7	Act	Prost_AdenoCA	NO	NO	NO	MANUAL_REVIEW
ZSCAN5A	19q13.43	1	smregions,hotmaps	smregions,hotmaps	3.1e-12	19	14	Act	Breast_DuctalCA	NO	NO	NO	MANUAL_REVIEW
TFDP1	13q34	1	oncodrivefml,dndscv,cbase	oncodrivefml,dndscv,cbase	8.58e-12	27	26	LoF	Uterus_AdenoCA	NO	NO	NO	AUTOMATIC_PASS
TLE1	9q21.32	1	oncodrivefml,cbase	oncodrivefml,cbase	1.12e-09	37	36	LoF	Uterus_AdenoCA	NO	NO	NO	AUTOMATIC_PASS
ZSCAN5A	19q13.43	1	oncodrivefml,oncodriveclustl,dndscv,smregions,hotmaps	dndscv,smregions	1.9e-09	4	≤5	Act	CNS_Menin	NO	NO	NO	MANUAL_REVIEW
TSC1	9q34.13	2	cbase	cbase	5.8e-07	26	24	LoF	Uterus_AdenoCA	NO	NO	NO	AUTOMATIC_PASS
ZBTB7B	1q21.3	1	oncodrivefml,cbase	oncodrivefml,cbase	8.11e-09	26	23	LoF	Uterus_AdenoCA	NO	NO	NO	AUTOMATIC_PASS
ZFHX3	16q22.2	2	cbase,mutpanning	cbase,mutpanning	5.75e-09	85	74	LoF	Uterus_AdenoCA	YES	YES	YES	AUTOMATIC_PASS
ZNRF3	22q12.1	1	oncodrivefml,cbase	oncodrivefml,cbase	7.44e-07	23	23	LoF	Uterus_AdenoCA	NO	NO	NO	AUTOMATIC_PASS

## Sheet: Supp. Table 6
Supplementary Table 6: Summary of protein domain mutation enrichment
Shown are genes identified as a driver in a given cohort as well as being identified by smregions as showing a significant (Q<0.1) mutation enrichment in a pfam domain within the gene.
The flag "MULTIPLE_DOMAINS_TUMOUR_TYPES" is YES if a gene contains at least 2 tumour types that have a different pfam domain association.
GENE	TOTAL_COUNT	TUMOUR_TYPES	TUMOUR_TYPE_COUNT	UNIQUE_DOMAINS	UNIQUE_DOMAIN_COUNT	MULTIPLE_DOMAINS_TUMOUR_TYPES	SIGNIFICANT_DOMAINS (tumour type|pfam identifier|domain description|domain mutations|smregions q-value)
PIK3CA	9	Breast_LobularCA;Breast_DuctalCA;ColoRect_AdenoCA;HeadNeck_SCC;Eso_AdenoCA;Lung_SCC;Uterus_AdenoCA;Bladder_TCC	8	PF00613;PF02192	2	YES	Breast_LobularCA|PF00613|Phosphoinositide 3-kinase family, accessory domain (PIK domain)|45|0.0019268778395796409;Breast_DuctalCA|PF00613|Phosphoinositide 3-kinase family, accessory domain (PIK domain)|274|4.697937720367787e-39;ColoRect_AdenoCA|PF00613|Phosphoinositide 3-kinase family, accessory domain (PIK domain)|198|1.186379443168433e-59;HeadNeck_SCC|PF00613|Phosphoinositide 3-kinase family, a…
CHD4	4	Breast_DuctalCA;ColoRect_AdenoCA;Uterus_AdenoCA	3	PF00271;PF00176	2	YES	Breast_DuctalCA|PF00271|Helicase conserved C-terminal domain|9|0.06955168538074015;ColoRect_AdenoCA|PF00271|Helicase conserved C-terminal domain|18|2.0338675224344856e-05;Uterus_AdenoCA|PF00176|SNF2 family N-terminal domain|34|5.122584572232228e-05;Uterus_AdenoCA|PF00271|Helicase conserved C-terminal domain|31|1.5039374254850234e-12
LRP1B	4	Connective_Osteosarc;Connective_Liposarc;Kidney_PRCC;Lung_SmallCell	4	PF00058;PF12662	2	YES	Connective_Osteosarc|PF00058|Low-density lipoprotein receptor repeat class B|1|0.06853800564536867;Connective_Liposarc|PF12662|Complement Clr-like EGF-like|1|0.09546612008038592;Kidney_PRCC|PF00058|Low-density lipoprotein receptor repeat class B|1|0.09914956171122756;Lung_SmallCell|PF00058|Low-density lipoprotein receptor repeat class B|3|0.030526303092264458
ERBB3	3	ColoRect_AdenoCA;Uterus_AdenoCA	2	PF01030;PF00757	2	YES	ColoRect_AdenoCA|PF01030|Receptor L domain|17|0.04775350564721157;ColoRect_AdenoCA|PF00757|Furin-like cysteine rich region|21|3.631711592051386e-05;Uterus_AdenoCA|PF01030|Receptor L domain|14|0.020457115901936006
FOXO3	2	Breast_DuctalCA;Connective_Leiomyo	2	PF00250;PF16675	2	YES	Breast_DuctalCA|PF00250|Forkhead domain|10|0.04604535363523456;Connective_Leiomyo|PF16675|KIX-binding domain of forkhead box O, CR2|3|0.007757637578250423
EGFR	2	CNS_GBM_IDHwt;Lung_AdenoCA	2	PF00757;PF07714	2	YES	CNS_GBM_IDHwt|PF00757|Furin-like cysteine rich region|29|5.5443537964205605e-09;Lung_AdenoCA|PF07714|Protein tyrosine and serine/threonine kinase|69|1.0373512103878055e-33
TP53	24	BileDuct_AdenoCA;Breast_DuctalCA;CNS_ASTRO;CNS_GBM_IDHwt;CNS_GBM_IDHmut;ColoRect_AdenoCA;HeadNeck_SCC;Connective_Chondro;Connective_Myxofibro;Connective_Leiomyo;Connective_Osteosarc;Connective_SCS;Eso_AdenoCA;Kidney_CCRCC;Kidney_ChRCC;Lung_AdenoCA;Lung_SCC;Prost_AdenoCA;Uterus_AdenoCA;Bladder_TCC;Ovary_AdenoCA;Skin_Melanoma;Panc_AdenoCA;Stomach_AdenoCA	24	PF00870	1	NO	BileDuct_AdenoCA|PF00870|P53 DNA-binding domain|6|0.020769147094178524;Breast_DuctalCA|PF00870|P53 DNA-binding domain|440|4.428239144563888e-80;CNS_ASTRO|PF00870|P53 DNA-binding domain|51|3.519138621323328e-12;CNS_GBM_IDHwt|PF00870|P53 DNA-binding domain|51|1.3716240513133305e-07;CNS_GBM_IDHmut|PF00870|P53 DNA-binding domain|16|0.011306403311629456;ColoRect_AdenoCA|PF00870|P53 DNA-binding domain|…
AKT1	6	Breast_LobularCA;Breast_DuctalCA;CNS_Menin;ColoRect_AdenoCA;Uterus_AdenoCA;Bladder_TCC	6	PF00169	1	NO	Breast_LobularCA|PF00169|PH domain|8|0.0016368592824112754;Breast_DuctalCA|PF00169|PH domain|85|1.791502521672504e-50;CNS_Menin|PF00169|PH domain|5|0.0005283562901904603;ColoRect_AdenoCA|PF00169|PH domain|17|0.00045541410743289446;Uterus_AdenoCA|PF00169|PH domain|30|5.846302339296958e-17;Bladder_TCC|PF00169|PH domain|8|0.0005383942914882184
KRAS	5	ColoRect_AdenoCA;Lung_AdenoCA;Uterus_AdenoCA;Ovary_AdenoCA;Panc_AdenoCA	5	PF00071	1	NO	ColoRect_AdenoCA|PF00071|Ras family|830|1.4487241840978278e-50;Lung_AdenoCA|PF00071|Ras family|290|2.1604138313110983e-13;Uterus_AdenoCA|PF00071|Ras family|111|1.0972964703591656e-05;Ovary_AdenoCA|PF00071|Ras family|55|0.04008068366973458;Panc_AdenoCA|PF00071|Ras family|61|0.0023817445246769762
FBXW7	5	ColoRect_AdenoCA;Uterus_AdenoCA	2	PF00400	1	NO	ColoRect_AdenoCA|PF00400|WD domain, G-beta repeat|68|8.541110662247949e-23;ColoRect_AdenoCA|PF00400|WD domain, G-beta repeat|33|2.8879103303362893e-05;ColoRect_AdenoCA|PF00400|WD domain, G-beta repeat|33|0.005974946542911528;Uterus_AdenoCA|PF00400|WD domain, G-beta repeat|27|1.3827643895119002e-11;Uterus_AdenoCA|PF00400|WD domain, G-beta repeat|19|3.34335930894346e-06
BRAF	5	ColoRect_AdenoCA;Lung_AdenoCA;Ovary_AdenoCA;Skin_Melanoma;Panc_AdenoCA	5	PF07714	1	NO	ColoRect_AdenoCA|PF07714|Protein tyrosine and serine/threonine kinase|128|2.30148379880225e-54;Lung_AdenoCA|PF07714|Protein tyrosine and serine/threonine kinase|32|1.096073088564424e-09;Ovary_AdenoCA|PF07714|Protein tyrosine and serine/threonine kinase|10|0.0006449503040649547;Skin_Melanoma|PF07714|Protein tyrosine and serine/threonine kinase|104|5.3293727667112064e-43;Panc_AdenoCA|PF07714|Protei…
ERBB2	4	Breast_LobularCA;Breast_DuctalCA;ColoRect_AdenoCA;Ovary_AdenoCA	4	PF07714	1	NO	Breast_LobularCA|PF07714|Protein tyrosine and serine/threonine kinase|13|0.0012932163712319194;Breast_DuctalCA|PF07714|Protein tyrosine and serine/threonine kinase|20|0.01041045154582947;ColoRect_AdenoCA|PF07714|Protein tyrosine and serine/threonine kinase|28|1.8399605941546826e-06;Ovary_AdenoCA|PF07714|Protein tyrosine and serine/threonine kinase|7|0.060260940011073044
ZNF98	4	Breast_DuctalCA;ColoRect_AdenoCA;Lung_SCC;Prost_AdenoCA	4	PF01352	1	NO	Breast_DuctalCA|PF01352|KRAB box|17|1.5616562446160798e-10;ColoRect_AdenoCA|PF01352|KRAB box|14|3.0076952398441854e-06;Lung_SCC|PF01352|KRAB box|7|0.03335025039425866;Prost_AdenoCA|PF01352|KRAB box|8|7.858429496367384e-08
FOXA1	3	Breast_LobularCA;Breast_DuctalCA;Prost_AdenoCA	3	PF00250	1	NO	Breast_LobularCA|PF00250|Forkhead domain|13|0.0001247086218199965;Breast_DuctalCA|PF00250|Forkhead domain|27|0.0004164984417537819;Prost_AdenoCA|PF00250|Forkhead domain|9|0.0478194046611211
PTEN	3	Breast_DuctalCA;Uterus_AdenoCA;Ovary_AdenoCA	3	PF00782	1	NO	Breast_DuctalCA|PF00782|Dual specificity phosphatase, catalytic domain|22|0.001999926351182879;Uterus_AdenoCA|PF00782|Dual specificity phosphatase, catalytic domain|178|4.831485827192108e-58;Ovary_AdenoCA|PF00782|Dual specificity phosphatase, catalytic domain|9|0.04008068366973458
APC	3	ColoRect_AdenoCA	1	PF16629;PF05923;PF16633	3	NO	ColoRect_AdenoCA|PF16629|Armadillo-associated region on APC|208|8.705776772228667e-06;ColoRect_AdenoCA|PF05923|APC repeat|53|2.8493922073965323e-21;ColoRect_AdenoCA|PF16633|Unstructured region on APC between 1st two creatine-rich regions|322|4.981722015802055e-173
MTOR	3	ColoRect_AdenoCA;Kidney_CCRCC;Kidney_ChRCC	3	PF00454	1	NO	ColoRect_AdenoCA|PF00454|Phosphatidylinositol 3- and 4-kinase|19|0.0558765124536642;Kidney_CCRCC|PF00454|Phosphatidylinositol 3- and 4-kinase|20|4.698436523465857e-07;Kidney_ChRCC|PF00454|Phosphatidylinositol 3- and 4-kinase|2|0.07437373427550176
TBX3	2	Breast_LobularCA;Breast_DuctalCA	2	PF00907	1	NO	Breast_LobularCA|PF00907|T-box|8|0.010958674784323816;Breast_DuctalCA|PF00907|T-box|18|1.2818791693035336e-05
USP17L22	2	Breast_LobularCA;Breast_DuctalCA	2	PF04774	1	NO	Breast_LobularCA|PF04774|Hyaluronan / mRNA binding family|6|0.07441963605970843;Breast_DuctalCA|PF04774|Hyaluronan / mRNA binding family|31|2.987395708019548e-08
SEC22B	2	Breast_LobularCA;Breast_DuctalCA	2	PF00957	1	NO	Breast_LobularCA|PF00957|Synaptobrevin|5|0.04248058388364015;Breast_DuctalCA|PF00957|Synaptobrevin|16|4.615143222392139e-06
RUNX1	2	Breast_LobularCA;Breast_DuctalCA	2	PF00853	1	NO	Breast_LobularCA|PF00853|Runt domain|4|0.03846985234035512;Breast_DuctalCA|PF00853|Runt domain|13|0.005471472549785231
MAP2K4	2	Breast_DuctalCA;ColoRect_AdenoCA	2	PF00069	1	NO	Breast_DuctalCA|PF00069|Protein kinase domain|28|0.06830984066357619;ColoRect_AdenoCA|PF00069|Protein kinase domain|19|0.020576148439370806
ZSCAN5A	2	Breast_DuctalCA;CNS_Menin	2	PF02023	1	NO	Breast_DuctalCA|PF02023|SCAN domain|12|0.0022930674252508295;CNS_Menin|PF02023|SCAN domain|4|0.0008858837410956986
IDH1	2	CNS_ASTRO;CNS_OLIGO	2	PF00180	1	NO	CNS_ASTRO|PF00180|Isocitrate/isopropylmalate dehydrogenase|52|0.08855431093053863;CNS_OLIGO|PF00180|Isocitrate/isopropylmalate dehydrogenase|47|0.09807628362939114
NRAS	2	ColoRect_AdenoCA;Skin_Melanoma	2	PF00071	1	NO	ColoRect_AdenoCA|PF00071|Ras family|103|5.439605759569723e-05;Skin_Melanoma|PF00071|Ras family|69|0.0283283064033177
GNAS	2	ColoRect_AdenoCA;Connective_Chondro	2	PF00503	1	NO	ColoRect_AdenoCA|PF00503|G-protein alpha subunit|39|0.07269004378622214;Connective_Chondro|PF00503|G-protein alpha subunit|4|0.04980626475872198
MGA	2	ColoRect_AdenoCA;Uterus_AdenoCA	2	PF00010	1	NO	ColoRect_AdenoCA|PF00010|Helix-loop-helix DNA-binding domain|10|6.60607789452546e-05;Uterus_AdenoCA|PF00010|Helix-loop-helix DNA-binding domain|7|0.0017488550709597796
ZFP36L2	2	ColoRect_AdenoCA	1	PF00642	1	NO	ColoRect_AdenoCA|PF00642|Zinc finger C-x8-C-x5-C-x3-H type (and similar)|9|0.003697725993153819;ColoRect_AdenoCA|PF00642|Zinc finger C-x8-C-x5-C-x3-H type (and similar)|12|0.00035982804524834985
RAC1	2	Testis_GCT;Skin_Melanoma	2	PF00071	1	NO	Testis_GCT|PF00071|Ras family|3|0.021618219534515884;Skin_Melanoma|PF00071|Ras family|12|0.003393073489017384
CSMD3	2	Connective_Osteosarc	1	PF00431	1	NO	Connective_Osteosarc|PF00431|CUB domain|2|0.048449332468435746;Connective_Osteosarc|PF00431|CUB domain|2|0.048449332468435746
MUC16	2	Connective_Osteosarc;Connective_Liposarc	2	PF01390	1	NO	Connective_Osteosarc|PF01390|SEA domain|1|0.09394120408943783;Connective_Liposarc|PF01390|SEA domain|1|0.08527678001104062
VHL	2	Kidney_CCRCC	1	PF17211;PF01847	2	NO	Kidney_CCRCC|PF17211|VHL box domain|97|0.01371523619730946;Kidney_CCRCC|PF01847|VHL beta domain|192|3.892699026086506e-15
PRPF8	2	Kidney_CCRCC;Uterus_AdenoCA	2	PF12134	1	NO	Kidney_CCRCC|PF12134|PRP8 domain IV core|7|0.09464829993242052;Uterus_AdenoCA|PF12134|PRP8 domain IV core|14|5.122584572232228e-05
SPOP	2	Prost_AdenoCA;Uterus_AdenoCA	2	PF00917	1	NO	Prost_AdenoCA|PF00917|MATH domain|37|5.393840612868209e-21;Uterus_AdenoCA|PF00917|MATH domain|22|7.181548005490074e-05
PIK3R1	2	Uterus_AdenoCA;Ovary_AdenoCA	2	PF16454	1	NO	Uterus_AdenoCA|PF16454|Phosphatidylinositol 3-kinase regulatory subunit P85 inter-SH2 domain|38|2.3075561704481126e-07;Ovary_AdenoCA|PF16454|Phosphatidylinositol 3-kinase regulatory subunit P85 inter-SH2 domain|8|0.04008068366973458
PPP2R1A	2	Uterus_AdenoCA;Ovary_AdenoCA	2	PF13646	1	NO	Uterus_AdenoCA|PF13646|HEAT repeats|56|5.35106210070333e-34;Ovary_AdenoCA|PF13646|HEAT repeats|15|1.0638780481661415e-08
MAP3K1	1	Breast_DuctalCA	1	PF00069	1	NO	Breast_DuctalCA|PF00069|Protein kinase domain|33|5.031221520216425e-05
THAP12	1	Breast_DuctalCA	1	PF05699	1	NO	Breast_DuctalCA|PF05699|hAT family C-terminal dimerisation region|14|0.05130615117250216
CTCF	1	Breast_DuctalCA	1	PF13909	1	NO	Breast_DuctalCA|PF13909|C2H2-type zinc-finger domain|7|0.026503042496525627
FOLH1	1	Breast_DuctalCA	1	PF02225	1	NO	Breast_DuctalCA|PF02225|PA domain|11|0.0008505506595625886
LRRC37B	1	Breast_DuctalCA	1	PF14914	1	NO	Breast_DuctalCA|PF14914|LRRC37A/B like protein 1 C-terminal domain|8|0.04790502358568812
GTDC1	1	Breast_DuctalCA	1	PF00534	1	NO	Breast_DuctalCA|PF00534|Glycosyl transferases group 1|8|0.03636055634947638
SORD	1	Breast_DuctalCA	1	PF08240	1	NO	Breast_DuctalCA|PF08240|Alcohol dehydrogenase GroES-like domain|8|0.005052367314275928
ATRX	1	CNS_ASTRO	1	PF00271	1	NO	CNS_ASTRO|PF00271|Helicase conserved C-terminal domain|4|0.03406648102071733
CIC	1	CNS_OLIGO	1	PF00505	1	NO	CNS_OLIGO|PF00505|HMG (high mobility group) box|12|2.2723091293818728e-09
SMARCA4	1	CNS_OLIGO	1	PF00271	1	NO	CNS_OLIGO|PF00271|Helicase conserved C-terminal domain|2|0.09737967742136638
PDGFRA	1	CNS_GBM_IDHwt	1	PF07679	1	NO	CNS_GBM_IDHwt|PF07679|Immunoglobulin I-set domain|7|0.032325547098151
KLF4	1	CNS_Menin	1	PF00096	1	NO	CNS_Menin|PF00096|Zinc finger, C2H2 type|4|5.386749974625593e-06
SMO	1	CNS_Menin	1	PF01534	1	NO	CNS_Menin|PF01534|Frizzled/Smoothened family membrane region|3|0.03652556194476376
SMAD4	1	ColoRect_AdenoCA	1	PF03166	1	NO	ColoRect_AdenoCA|PF03166|MH2 domain|137|7.727041663876012e-14
SPTA1	1	ColoRect_AdenoCA	1	PF00435	1	NO	ColoRect_AdenoCA|PF00435|Spectrin repeat|24|4.549459003169972e-05
AMER1	1	ColoRect_AdenoCA	1	PF09422	1	NO	ColoRect_AdenoCA|PF09422|WTX protein|57|0.0004095515624108731
PCBP1	1	ColoRect_AdenoCA	1	PF00013	1	NO	ColoRect_AdenoCA|PF00013|KH domain|74|2.6119622587612778e-45
SMAD3	1	ColoRect_AdenoCA	1	PF03166	1	NO	ColoRect_AdenoCA|PF03166|MH2 domain|43|0.0001330321139245933
BCL9L	1	ColoRect_AdenoCA	1	PF11502	1	NO	ColoRect_AdenoCA|PF11502|B-cell lymphoma 9 protein|24|1.2061192163037268e-19
PCDHB2	1	ColoRect_AdenoCA	1	PF00028	1	NO	ColoRect_AdenoCA|PF00028|Cadherin domain|21|0.0026170726831471905
BCL9	1	ColoRect_AdenoCA	1	PF11502	1	NO	ColoRect_AdenoCA|PF11502|B-cell lymphoma 9 protein|10|3.0402533155046805e-05
HLA-B	1	ColoRect_AdenoCA	1	PF07654	1	NO	ColoRect_AdenoCA|PF07654|Immunoglobulin C1-set domain|12|0.0016279537121473605
TGIF1	1	ColoRect_AdenoCA	1	PF05920	1	NO	ColoRect_AdenoCA|PF05920|Homeobox KN domain|15|0.0017771489377637884
NSD1	1	HeadNeck_SCC	1	PF17982	1	NO	HeadNeck_SCC|PF17982|NSD Cys-His rich domain|3|0.09431194350060616
KIT	1	Testis_GCT	1	PF07714	1	NO	Testis_GCT|PF07714|Protein tyrosine and serine/threonine kinase|12|0.00017268972323442378
IDH2	1	Connective_Chondro	1	PF00180	1	NO	Connective_Chondro|PF00180|Isocitrate/isopropylmalate dehydrogenase|18|0.09537361387999974
NBEA	1	Connective_Chondro	1	PF06469	1	NO	Connective_Chondro|PF06469|Domain of Unknown Function (DUF1088)|2|0.05288770522402019
RANBP2	1	Connective_Leiomyo	1	PF00638	1	NO	Connective_Leiomyo|PF00638|RanBP1 domain|2|0.05135791317021057
FAT4	1	Eso_AdenoCA	1	PF00028	1	NO	Eso_AdenoCA|PF00028|Cadherin domain|3|0.08974370126801771
TRIM51	1	Eso_AdenoCA	1	PF00622	1	NO	Eso_AdenoCA|PF00622|SPRY domain|6|0.08594362043091876
PBRM1	1	Kidney_CCRCC	1	PF00439	1	NO	Kidney_CCRCC|PF00439|Bromodomain|21|0.01371523619730946
SETD2	1	Kidney_CCRCC	1	PF00856	1	NO	Kidney_CCRCC|PF00856|SET domain|14|0.006886247647576567
PCSK7	1	Kidney_CCRCC	1	PF01483	1	NO	Kidney_CCRCC|PF01483|Proprotein convertase P-domain|5|0.032140620836956436
GPHN	1	Kidney_CCRCC	1	PF03453	1	NO	Kidney_CCRCC|PF03453|MoeA N-terminal region (domain I and II)|4|0.09464829993242052
MET	1	Kidney_PRCC	1	PF07714	1	NO	Kidney_PRCC|PF07714|Protein tyrosine and serine/threonine kinase|8|0.0015129453395988184
CNTNAP2	1	Lung_AdenoCA	1	PF00754	1	NO	Lung_AdenoCA|PF00754|F5/8 type C domain|21|0.016152367639403697
STK11	1	Lung_AdenoCA	1	PF00069	1	NO	Lung_AdenoCA|PF00069|Protein kinase domain|51|0.0068902892832834635
NKX2-1	1	Lung_AdenoCA	1	PF00046	1	NO	Lung_AdenoCA|PF00046|Homeodomain|7|0.08204952954841808
EP300	1	Lung_SCC	1	PF08214	1	NO	Lung_SCC|PF08214|Histone acetylation protein|9|0.004133317287773465
FGFR2	1	Uterus_AdenoCA	1	PF18123	1	NO	Uterus_AdenoCA|PF18123|Fibroblast growth factor receptor 3 transmembrane domain|12|0.016928574739350558
DICER1	1	Uterus_AdenoCA	1	PF00636	1	NO	Uterus_AdenoCA|PF00636|Ribonuclease III domain|17|3.5629326419718987e-06
INPPL1	1	Uterus_AdenoCA	1	PF03372	1	NO	Uterus_AdenoCA|PF03372|Endonuclease/Exonuclease/phosphatase family|24|0.0008407434032258703
SOS1	1	Uterus_AdenoCA	1	PF00621	1	NO	Uterus_AdenoCA|PF00621|RhoGEF domain|15|0.0002100602904110142
RRAS2	1	Uterus_AdenoCA	1	PF00071	1	NO	Uterus_AdenoCA|PF00071|Ras family|23|0.05163161242355355
ACVR1	1	Uterus_AdenoCA	1	PF08515	1	NO	Uterus_AdenoCA|PF08515|Transforming growth factor beta type I GS-motif|7|0.04147464153082577
PIK3R2	1	Uterus_AdenoCA	1	PF00017	1	NO	Uterus_AdenoCA|PF00017|SH2 domain|7|0.023393145038606254
SOX17	1	Uterus_AdenoCA	1	PF00505	1	NO	Uterus_AdenoCA|PF00505|HMG (high mobility group) box|11|0.0022695666336833517
KDR	1	Uterus_AdenoCA	1	PF07679	1	NO	Uterus_AdenoCA|PF07679|Immunoglobulin I-set domain|6|0.04147464153082577
MAX	1	Uterus_AdenoCA	1	PF00010	1	NO	Uterus_AdenoCA|PF00010|Helix-loop-helix DNA-binding domain|14|3.5629326419718987e-06
RBM39	1	Uterus_AdenoCA	1	PF15519	1	NO	Uterus_AdenoCA|PF15519|linker between RRM2 and RRM3 domains in RBM39 protein|9|0.0034799735623532472
FGFR3	1	Bladder_TCC	1	PF18123	1	NO	Bladder_TCC|PF18123|Fibroblast growth factor receptor 3 transmembrane domain|42|1.2919200677065222e-23
CREBBP	1	Bladder_TCC	1	PF08214	1	NO	Bladder_TCC|PF08214|Histone acetylation protein|20|8.475228976514491e-05
FAT3	1	Bladder_TCC	1	PF00028	1	NO	Bladder_TCC|PF00028|Cadherin domain|4|0.08666717122613375
SYNE1	1	Skin_Melanoma	1	PF00307	1	NO	Skin_Melanoma|PF00307|Calponin homology (CH) domain|7|0.014287070419747692
ZFX	1	Skin_Melanoma	1	PF00096	1	NO	Skin_Melanoma|PF00096|Zinc finger, C2H2 type|5|0.003393073489017384
ARID1A	1	Panc_AdenoCA	1	PF01388	1	NO	Panc_AdenoCA|PF01388|ARID/BRIGHT DNA binding domain|2|0.01571023190163848

## Sheet: Supp. Table 7
Supplementary Table 7: Oncogenic clonal and subclonal candidate driver gene mutation counts across tumour cohorts
Gene	Subtypes	PANCANCER_CLONAL_NA_ONCOGENIC	PANCANCER_CLONAL_EARLY_ONCOGENIC	PANCANCER_CLONAL_LATE_ONCOGENIC	PANCANCER_CLONAL_TOTAL_ONCOGENIC	PANCANCER_SUBCLONAL_ONCOGENIC	PANCANCER_NA_ONCOGENIC	PANCANCER_CLONAL_PROP_ONCOGENIC	PANCANCER_CLONAL_NA_VUS	PANCANCER_CLONAL_EARLY_VUS	PANCANCER_CLONAL_LATE_VUS	PANCANCER_CLONAL_TOTAL_VUS	PANCANCER_SUBCLONAL_VUS	PANCANCER_NA_VUS	PANCANCER_CLONAL_PROP_VUS	BileDuct_AdenoCA_CLONAL_NA_ONCOGENIC	BileDuct_AdenoCA_CLONAL_EARLY_ONCOGENIC	BileDuct_AdenoCA_CLONAL_LATE_ONCOGENIC	BileDuct_AdenoCA_CLONAL_TOTAL_ONCOGENIC	BileDuct_AdenoCA_SUBCLONAL_ONCOGENIC	BileDuct_AdenoCA_NA_ONCOGENIC	BileDuct_AdenoCA_CLONAL_PROP_ONCOGENIC	BileDuct_AdenoCA_CLONAL_NA_VUS	BileDuct_AdenoCA_CLONAL_EARLY_VUS	BileDuct_AdenoCA_CLONAL_LATE_VUS	BileDuct_AdenoCA_CLONAL_TOTAL_VUS	BileDuct_AdenoCA_SUBCLONAL_VUS	BileDuct_AdenoCA_NA_VUS	BileDuct_AdenoCA_CLONAL_PROP_VUS	Breast_LobularCA_CLONAL_NA_ONCOGENIC	Breast_LobularCA_CLONAL_EARLY_ONCOGENIC	Breast_LobularCA_CLONAL_LATE_ONCOGENIC	Breast_LobularCA_CLONAL_TOTAL_ONCOGENIC	Breast_LobularCA_SUBCLONAL_ONCOGENIC	Breast_LobularCA_NA_ONCOGENIC	Breast_LobularCA_CLONAL_PROP_ONCOGENIC	Breast_LobularCA_CLONAL_NA_VUS	Breast_LobularCA_CLONAL_EARLY_VUS	Breast_LobularCA_CLONAL_LATE_VUS	Breast_LobularCA_CLONAL_TOTAL_VUS	Breast_LobularCA_SUBCLONAL_VUS	Breast_LobularCA_NA_VUS	Breast_LobularCA_CLONAL_PROP_VUS	Breast_DuctalCA_CLONAL_NA_ONCOGENIC	Breast_DuctalCA_CLONAL_EARLY_ONCOGENIC	Breast_DuctalCA_CLONAL_LATE_ONCOGENIC	Breast_DuctalCA_CLONAL_TOTAL_ONCOGENIC	Breast_DuctalCA_SUBCLONAL_ONCOGENIC	Breast_DuctalCA_NA_ONCOGENIC
TP53	PANCANCER;BileDuct_AdenoCA;Breast_LobularCA;Breast_DuctalCA;CNS_ASTRO;CNS_GBM_IDHwt;CNS_GBM_IDHmut;ColoRect_AdenoCA;HeadNeck_SCC;Liver_HCC;Connective_Chondro;Connective_Myxofibro;Connective_Leiomyo;Connective_Osteosarc;Connective_Liposarc;Connective_SCS;Eso_AdenoCA;Kidney_CCRCC;Kidney_ChRCC;Lung_AdenoCA;Lung_LargeCell;Lung_SmallCell;Lung_SCC;Prost_AdenoCA;Uterus_AdenoCA;Bladder_TCC;Ovary_AdenoCA;…	1398	2266	76	3740	143	0	0.963173	22	9	3	34	4	0	0.894737	5	3	0	8	0	0	1	0	0	0	0	0	0	0	8	12	0	20	1	0	0.952381	0	0	0	0	0	0	0	163	418	19	600	19	0
APC	PANCANCER;ColoRect_AdenoCA;Eso_AdenoCA;Lung_AdenoCA;Prost_AdenoCA;Uterus_AdenoCA	1409	826	49	2284	96	0	0.959664	332	52	20	404	91	0	0.816162	0	1	0	1	0	0	1	0	0	0	0	0	0	0	0	0	0	0	0	0	0	3	0	1	4	0	0	1	2	0	0	2	2	0
PIK3CA	PANCANCER;Breast_LobularCA;Breast_DuctalCA;CNS_ASTRO;CNS_OLIGO;CNS_GBM_IDHwt;CNS_Menin;ColoRect_AdenoCA;HeadNeck_SCC;Connective_Liposarc;Eso_AdenoCA;Kidney_CCRCC;Lung_AdenoCA;Lung_SCC;Prost_AdenoCA;Uterus_AdenoCA;Bladder_TCC;Ovary_AdenoCA;Stomach_AdenoCA	1168	517	64	1749	135	0	0.928344	214	50	18	282	52	0	0.844311	1	1	0	2	0	0	1	0	0	0	0	0	0	0	80	33	2	115	14	0	0.891473	7	4	0	11	0	0	1	349	281	15	645	21	0
KRAS	PANCANCER;BileDuct_AdenoCA;CNS_GBM_IDHwt;ColoRect_AdenoCA;Testis_GCT;Eso_AdenoCA;Lung_AdenoCA;Lung_LargeCell;Lung_SCC;Uterus_AdenoCA;Bladder_TCC;Ovary_AdenoCA;Panc_AdenoCA	646	608	21	1275	65	0	0.951493	22	3	3	28	8	0	0.777778	5	2	1	8	0	0	1	0	0	0	0	0	0	0	1	0	0	1	1	0	0.5	0	0	0	0	0	0	0	3	0	1	4	2	0
PTEN	PANCANCER;Breast_LobularCA;Breast_DuctalCA;CNS_ASTRO;CNS_GBM_IDHwt;CNS_GBM_IDHmut;ColoRect_AdenoCA;Connective_Leiomyo;Connective_Liposarc;Kidney_CCRCC;Lung_SCC;Prost_AdenoCA;Uterus_AdenoCA;Ovary_AdenoCA;Skin_Melanoma	852	280	17	1149	77	0	0.937194	132	30	4	166	37	0	0.817734	0	0	0	0	0	0	0	0	0	0	0	0	0	0	10	5	0	15	3	0	0.833333	0	0	0	0	3	0	0	52	45	0	97	5	0
ARID1A	PANCANCER;BileDuct_AdenoCA;Breast_LobularCA;Breast_DuctalCA;CNS_OLIGO;ColoRect_AdenoCA;HeadNeck_SCC;Eso_AdenoCA;Kidney_CCRCC;Kidney_PRCC;Lung_AdenoCA;Lung_SCC;Uterus_AdenoCA;Bladder_TCC;Ovary_AdenoCA;Panc_AdenoCA;Stomach_AdenoCA	844	117	17	978	170	0	0.851916	291	54	8	353	63	0	0.848558	1	2	0	3	0	0	1	0	0	0	0	0	0	0	12	5	0	17	3	0	0.85	2	0	0	2	1	0	0.666667	34	14	2	50	12	0
TERT	Connective_SCS	532	175	16	723	49	0	0.936528	0	0	0	0	0	0	0	0	0	0	0	0	0	0	0	0	0	0	0	0	0	0	0	0	0	0	0	0	0	0	0	0	0	0	0	3	2	1	6	0	0
VHL	PANCANCER;Kidney_CCRCC;Kidney_PRCC	468	105	2	575	10	0	0.982906	96	21	3	120	4	0	0.967742	0	0	0	0	0	0	0	0	0	0	0	0	0	0	0	0	0	0	0	0	0	0	0	0	0	0	0	0	0	0	0	0	0	0
KMT2C	PANCANCER;Breast_LobularCA;Breast_DuctalCA;HeadNeck_SCC;Connective_Osteosarc;Eso_AdenoCA;Kidney_CCRCC;Kidney_PRCC;Prost_AdenoCA;Bladder_TCC;Panc_AdenoCA;Stomach_AdenoCA	448	86	20	554	144	0	0.793696	456	93	43	592	220	0	0.729064	1	1	0	2	0	0	1	0	0	0	0	0	0	0	14	4	0	18	1	0	0.947368	6	3	0	9	0	0	1	76	31	9	116	19	0
ACVR2A	PANCANCER;ColoRect_AdenoCA;Lung_AdenoCA	459	46	2	507	48	0	0.913514	81	12	4	97	25	0	0.795082	0	0	0	0	0	0	0	0	0	0	0	0	0	0	0	0	0	0	0	0	0	1	0	0	1	0	0	1	5	0	0	5	0	0
BRAF	PANCANCER;CNS_GBM_IDHwt;ColoRect_AdenoCA;Lung_AdenoCA;Uterus_AdenoCA;Bladder_TCC;Ovary_AdenoCA;Skin_Melanoma;Panc_AdenoCA	313	176	7	496	18	0	0.964981	104	22	5	131	28	0	0.823899	0	0	0	0	0	0	0	0	0	0	0	0	0	0	1	0	0	1	0	0	1	0	0	0	0	0	0	0	0	0	0	0	2	0
RNF43	PANCANCER;ColoRect_AdenoCA;Connective_Osteosarc;Ovary_AdenoCA;Panc_AdenoCA	410	54	14	478	56	0	0.895131	102	17	9	128	17	0	0.882759	0	0	0	0	0	0	0	0	0	0	0	0	0	0	1	0	0	1	0	0	1	1	0	0	1	0	0	1	2	0	0	2	0	0
PBRM1	PANCANCER;CNS_OLIGO;Kidney_CCRCC;Kidney_PRCC;Lung_SCC;Panc_AdenoCA	367	69	14	450	28	0	0.941423	197	41	10	248	36	0	0.873239	0	1	0	1	0	0	1	0	0	0	0	0	0	0	0	0	0	0	0	0	0	0	0	1	1	0	0	1	1	0	1	2	0	0
FBXW7	PANCANCER;ColoRect_AdenoCA;HeadNeck_SCC;Lung_SCC;Uterus_AdenoCA;Bladder_TCC;Ovary_AdenoCA;Skin_Melanoma;Panc_AdenoCA	332	95	5	432	29	0	0.937093	135	39	2	176	21	0	0.893401	1	0	0	1	0	0	1	0	0	0	0	0	0	0	1	0	0	1	0	0	1	0	0	0	0	0	0	0	1	2	1	4	0	0
PIK3R1	PANCANCER;Breast_DuctalCA;CNS_GBM_IDHwt;ColoRect_AdenoCA;Uterus_AdenoCA;Ovary_AdenoCA	337	48	11	396	54	0	0.88	94	23	11	128	28	0	0.820513	0	0	0	0	0	0	0	0	0	0	0	0	0	0	0	2	0	2	0	0	1	1	0	0	1	0	0	1	19	15	2	36	3	0
KMT2D	Breast_LobularCA;Breast_DuctalCA;HeadNeck_SCC;Liver_HCC;Connective_Osteosarc;Connective_SS;Lung_SmallCell;Lung_SCC;Mes_Mesothelioma;Prost_AdenoCA;Bladder_TCC;Stomach_AdenoCA	299	64	18	381	85	0	0.817597	531	75	31	637	131	0	0.829427	0	0	0	0	0	0	0	0	0	0	0	0	0	0	3	2	1	6	0	0	1	3	0	2	5	2	0	0.714286	6	1	5	12	3	0
SETD1B	Breast_LobularCA;CNS_GBM_IDHwt;Uterus_AdenoCA	327	39	10	376	45	0	0.893112	237	42	20	299	57	0	0.839888	0	0	0	0	0	0	0	0	0	1	1	0	0	1	1	0	0	1	2	0	0.333333	0	0	0	0	0	0	0	9	2	1	12	1	0
NF1	PANCANCER;Breast_DuctalCA;CNS_ASTRO;CNS_GBM_IDHwt;Connective_Chondro;Connective_Myxofibro;Connective_Osteosarc;Connective_SCS;Lung_AdenoCA;Lung_SCC;Uterus_AdenoCA;Bladder_TCC;Ovary_AdenoCA;Skin_Melanoma	246	91	13	350	68	0	0.837321	269	43	20	332	72	0	0.821782	0	0	0	0	0	0	0	0	0	0	0	0	0	0	2	1	2	5	0	0	1	1	1	0	2	0	0	1	21	14	3	38	6	0
ATM	PANCANCER;CNS_Menin;ColoRect_AdenoCA;Connective_Osteosarc;Lung_AdenoCA;Prost_AdenoCA;Uterus_AdenoCA;Bladder_TCC;Panc_AdenoCA	258	86	5	349	61	0	0.85122	368	69	14	451	92	0	0.830571	1	0	0	1	0	0	1	1	0	0	1	0	0	1	1	0	0	1	1	0	0.5	5	1	0	6	0	0	1	6	7	0	13	2	0
CSMD3	CNS_GBM_IDHwt;HeadNeck_SCC;Liver_HCC;Connective_Osteosarc;Connective_SCS;Stomach_AdenoCA	232	78	32	342	61	0	0.848635	919	354	139	1412	250	0	0.849579	1	0	0	1	0	0	1	3	0	0	3	0	0	1	1	0	0	1	1	0	0.5	2	2	0	4	1	0	0.8	6	2	5	13	3	0
KMT2B	Uterus_AdenoCA	310	17	6	333	56	0	0.856041	434	65	25	524	97	0	0.8438	0	0	0	0	0	0	0	1	0	0	1	0	0	1	1	0	0	1	0	0	1	5	0	1	6	1	0	0.857143	7	1	1	9	1	0
MAP3K1	PANCANCER;Breast_LobularCA;Breast_DuctalCA;ColoRect_AdenoCA;Lung_SCC;Uterus_AdenoCA	253	74	4	331	28	0	0.922006	198	36	10	244	51	0	0.827119	0	0	0	0	0	0	0	0	0	0	0	0	0	0	16	4	0	20	1	0	0.952381	6	2	0	8	1	0	0.888889	160	62	3	225	13	0
TGFBR2	PANCANCER;Panc_AdenoCA	256	38	17	311	16	0	0.95107	96	15	14	125	26	0	0.827815	0	0	0	0	0	0	0	0	0	0	0	0	0	0	0	0	0	0	0	0	0	0	0	0	0	0	0	0	1	0	1	2	1	0
TCF7L2	PANCANCER;ColoRect_AdenoCA	243	61	7	311	27	0	0.920118	124	41	4	169	12	0	0.933702	0	0	0	0	0	0	0	0	0	0	0	0	0	0	0	0	0	0	0	0	0	0	0	0	0	0	0	0	1	2	0	3	0	0
SACS	Kidney_CCRCC	247	30	16	293	71	0	0.804945	488	108	57	653	172	0	0.791515	0	0	0	0	0	0	0	0	0	0	0	0	0	0	0	0	0	0	1	0	0	0	1	0	1	1	0	0.5	4	1	0	5	0	0
RB1	PANCANCER;Breast_DuctalCA;CNS_GBM_IDHwt;Connective_Myxofibro;Connective_Leiomyo;Lung_AdenoCA;Lung_LargeCell;Lung_SmallCell;Lung_SCC;Uterus_AdenoCA;Bladder_TCC;Ovary_AdenoCA;Skin_Melanoma	170	114	5	289	36	0	0.889231	99	26	9	134	39	0	0.774566	1	0	0	1	0	0	1	0	0	0	0	0	0	0	4	0	0	4	0	0	1	1	0	0	1	0	0	1	14	22	2	38	4	0
ZFP36L2	ColoRect_AdenoCA	209	69	10	288	65	0	0.815864	102	26	7	135	23	0	0.85443	1	0	0	1	0	0	1	0	0	0	0	0	0	0	1	0	0	1	1	0	0.5	2	0	0	2	0	0	1	9	1	1	11	3	0
CDH1	PANCANCER;Breast_LobularCA;Breast_DuctalCA;CNS_GBM_IDHwt;Stomach_AdenoCA	205	62	5	272	22	0	0.92517	101	18	8	127	17	0	0.881944	0	0	0	0	0	0	0	0	0	0	0	0	0	0	145	44	4	193	7	0	0.965	13	3	0	16	0	0	1	17	14	1	32	3	0
SOX9	PANCANCER;ColoRect_AdenoCA	163	88	13	264	18	0	0.93617	81	21	10	112	13	0	0.896	0	0	0	0	0	0	0	0	0	0	0	0	0	0	0	0	0	0	0	0	0	3	0	0	3	0	0	1	2	2	0	4	0	0
AKAP9	Kidney_PRCC;Lung_AdenoCA;Lung_LargeCell	225	27	10	262	54	0	0.829114	331	63	42	436	116	0	0.789855	0	0	0	0	0	0	0	0	0	0	0	0	0	0	1	0	1	2	0	0	1	2	1	3	6	0	0	1	3	1	2	6	0	0
GATA3	PANCANCER;Breast_LobularCA;Breast_DuctalCA;Lung_SmallCell	206	44	10	260	17	0	0.938628	108	21	7	136	31	0	0.814371	0	0	0	0	0	0	0	0	0	0	0	0	0	0	10	2	0	12	1	0	0.923077	0	3	0	3	1	0	0.75	166	38	9	213	8	0
SETD2	PANCANCER;CNS_GBM_IDHwt;Kidney_CCRCC;Kidney_PRCC;Lung_AdenoCA;Mes_Mesothelioma	204	39	13	256	55	0	0.823151	248	37	19	304	76	0	0.8	1	0	0	1	0	0	1	0	0	0	0	0	0	0	0	0	0	0	2	0	0	0	0	0	0	5	0	0	6	3	3	12	4	0
NIPBL	CNS_OLIGO	227	17	9	253	57	0	0.816129	251	48	19	318	84	0	0.791045	0	0	0	0	0	0	0	0	0	0	0	0	0	0	3	0	0	3	1	0	0.75	3	0	0	3	1	0	0.75	9	3	2	14	3	0
LRP1B	Connective_Chondro;Connective_Leiomyo;Connective_Osteosarc;Connective_Liposarc;Eso_AdenoCA;Kidney_PRCC;Lung_SmallCell;Prost_AdenoCA;Stomach_AdenoCA	194	48	11	253	41	0	0.860544	1098	309	86	1493	275	0	0.844457	0	0	0	0	0	0	0	1	1	0	2	0	0	1	0	0	0	0	1	0	0	4	0	0	4	2	0	0.666667	3	1	1	5	2	0
ZNF292	Prost_AdenoCA	219	24	8	251	61	0	0.804487	303	58	25	386	85	0	0.819533	0	0	0	0	0	0	0	0	0	0	0	0	0	0	0	0	0	0	0	0	0	1	1	0	2	2	0	0.5	4	4	0	8	0	0
BCL9L	ColoRect_AdenoCA	213	28	9	250	39	0	0.865052	185	33	9	227	47	0	0.828467	0	0	0	0	0	0	0	0	0	0	0	0	0	0	0	0	0	0	0	0	0	0	0	0	0	0	0	0	1	0	0	1	2	0
ATR	HeadNeck_SCC;Connective_Liposarc	231	14	4	249	45	0	0.846939	221	52	26	299	64	0	0.823691	0	0	0	0	0	0	0	0	0	0	0	0	0	0	0	0	0	0	0	0	0	4	0	0	4	0	0	1	5	1	0	6	3	0
CDKN2A	PANCANCER;Breast_DuctalCA;CNS_GBM_IDHwt;HeadNeck_SCC;Connective_Chondro;Eso_AdenoCA;Lung_AdenoCA;Lung_SCC;Uterus_AdenoCA;Bladder_TCC;Ovary_AdenoCA;Skin_Melanoma;Panc_AdenoCA	109	131	6	246	10	0	0.960938	50	12	3	65	15	0	0.8125	0	1	0	1	0	0	1	0	0	0	0	0	0	0	0	0	0	0	0	0	0	0	0	0	0	0	0	0	4	6	1	11	2	0
ZFHX3	Breast_DuctalCA;Prost_AdenoCA;Uterus_AdenoCA	236	7	2	245	76	0	0.76324	410	56	26	492	123	0	0.8	0	0	0	0	0	0	0	0	0	1	1	0	0	1	1	1	0	2	1	0	0.666667	3	0	0	3	0	0	1	5	1	2	8	3	0
ASXL1	ColoRect_AdenoCA;Bladder_TCC	202	35	4	241	20	0	0.923372	138	36	26	200	43	0	0.823045	0	0	0	0	0	0	0	1	0	0	1	0	0	1	0	0	0	0	0	0	0	0	0	2	2	0	0	1	4	4	1	9	2	0
ZFHX4	Eso_AdenoCA	173	45	16	234	57	0	0.804124	816	298	100	1214	239	0	0.835513	0	0	0	0	0	0	0	1	1	1	3	0	0	1	1	0	0	1	1	0	0.5	3	2	1	6	2	0	0.75	3	1	4	8	1	0
CTCF	Breast_DuctalCA;Uterus_AdenoCA	206	13	3	222	34	0	0.867188	112	25	5	142	22	0	0.865854	0	0	0	0	0	0	0	0	0	0	0	0	0	0	1	0	0	1	0	0	1	0	0	0	0	0	0	0	20	5	0	25	3	0
INPPL1	Uterus_AdenoCA	210	8	2	220	65	0	0.77193	153	21	7	181	44	0	0.804444	0	0	0	0	0	0	0	0	0	0	0	1	0	0	0	0	0	0	0	0	0	1	0	0	1	1	0	0.5	6	2	0	8	1	0
CTNNB1	PANCANCER;ColoRect_AdenoCA;Liver_HCC;Connective_SS;Lung_AdenoCA;Prost_AdenoCA;Uterus_AdenoCA;Ovary_AdenoCA	159	52	5	216	29	0	0.881633	125	21	9	155	32	0	0.828877	1	0	0	1	0	0	1	0	0	0	0	0	0	0	0	0	0	0	0	0	0	2	0	0	2	1	0	0.666667	0	0	0	0	0	0
SMAD4	PANCANCER;Breast_DuctalCA;ColoRect_AdenoCA;Eso_AdenoCA;Lung_AdenoCA;Panc_AdenoCA	163	52	1	216	52	0	0.80597	71	27	4	102	16	0	0.864407	1	0	0	1	0	0	1	0	0	0	0	0	0	0	1	0	0	1	3	0	0.25	0	0	0	0	0	0	0	3	2	0	5	4	0
FAT1	PANCANCER;Breast_LobularCA;HeadNeck_SCC;Connective_Leiomyo;Kidney_PRCC;Lung_SCC;Bladder_TCC	167	42	6	215	40	0	0.843137	501	71	28	600	148	0	0.802139	0	0	0	0	0	0	0	1	0	0	1	0	0	1	2	0	0	2	0	0	1	8	1	0	9	2	0	0.818182	4	1	1	6	0	0
NRAS	PANCANCER;ColoRect_AdenoCA;Liver_HCC;Testis_GCT;Uterus_AdenoCA;Bladder_TCC;Ovary_AdenoCA;Skin_Melanoma	107	94	5	206	24	0	0.895652	20	8	1	29	11	0	0.725	1	0	0	1	0	0	1	0	0	0	0	0	0	0	0	0	0	0	1	0	0	0	0	0	0	0	0	0	1	0	1	2	0	0
MGA	ColoRect_AdenoCA;Kidney_CCRCC;Lung_AdenoCA;Prost_AdenoCA;Uterus_AdenoCA	172	24	5	201	39	0	0.8375	251	42	6	299	81	0	0.786842	0	0	0	0	0	0	0	0	0	0	0	0	0	0	1	0	0	1	0	0	1	2	0	0	2	1	0	0.666667	9	0	1	10	2	0
PKHD1L1	Lung_LargeCell	136	46	19	201	42	0	0.82716	600	191	71	862	139	0	0.861139	0	0	0	0	0	0	0	1	0	0	1	0	0	1	1	0	0	1	0	0	1	4	0	1	5	2	0	0.714286	2	3	5	10	4	0
SPEN	PANCANCER;Breast_LobularCA;Breast_DuctalCA;Testis_GCT	163	25	4	192	42	0	0.820513	357	45	20	422	93	0	0.819417	0	0	0	0	0	0	0	1	1	0	2	0	0	1	6	2	0	8	0	0	1	3	0	1	4	0	0	1	34	18	3	55	6	0
BRCA2	Breast_DuctalCA;Connective_SCS	151	29	9	189	53	0	0.780992	256	38	26	320	83	0	0.794045	0	0	0	0	0	0	0	0	0	0	0	0	0	0	1	1	0	2	0	0	1	1	1	0	2	0	0	1	8	5	3	16	3	0
ARID2	Eso_AdenoCA;Kidney_CCRCC;Lung_AdenoCA;Skin_Melanoma	138	47	3	188	26	0	0.878505	144	22	13	179	47	0	0.792035	0	0	0	0	0	0	0	0	0	0	0	0	0	0	1	0	0	1	0	0	1	1	0	1	2	0	0	1	4	1	0	5	1	0
CREBBP	CNS_GBM_IDHwt;ColoRect_AdenoCA;Bladder_TCC	153	24	10	187	44	0	0.809524	322	39	18	379	79	0	0.827511	0	0	0	0	1	0	0	0	0	0	0	0	0	0	0	0	0	0	0	0	0	2	0	1	3	3	0	0.5	1	3	2	6	0	0
BIRC6	Testis_GCT;Connective_Chondro;Prost_AdenoCA	156	25	4	185	41	0	0.818584	436	81	29	546	126	0	0.8125	0	1	0	1	0	0	1	1	1	0	2	0	0	1	2	1	0	3	0	0	1	4	2	0	6	1	0	0.857143	6	0	1	7	0	0
DDX60L	Panc_AdenoCA	168	9	5	182	46	0	0.798246	157	22	9	188	39	0	0.828194	0	0	0	0	0	0	0	0	0	0	0	0	0	0	0	0	0	0	0	0	0	2	0	0	2	0	0	1	4	0	0	4	0	0
TRIM51	Eso_AdenoCA	162	13	2	177	55	0	0.762931	121	35	9	165	38	0	0.812808	0	0	0	0	0	0	0	0	0	0	0	0	0	0	0	0	0	0	0	0	0	0	0	0	0	1	0	0	2	3	0	5	0	0
IDH1	PANCANCER;BileDuct_AdenoCA;CNS_ASTRO;CNS_OLIGO;CNS_GBM_IDHmut;ColoRect_AdenoCA;Connective_Chondro	152	22	2	176	5	0	0.972376	47	8	3	58	15	0	0.794521	2	0	0	2	0	0	1	0	0	0	0	0	0	0	1	0	0	1	0	0	1	0	0	0	0	0	0	0	0	1	0	1	0	0
KMT2A	Lung_AdenoCA;Bladder_TCC	146	18	3	167	27	0	0.860825	302	41	28	371	85	0	0.813596	0	0	0	0	0	0	0	0	0	0	0	0	0	0	2	0	0	2	0	0	1	4	0	1	5	0	0	1	20	6	1	27	1	0
ARHGAP35	Uterus_AdenoCA;Bladder_TCC	137	27	3	167	23	0	0.878947	186	22	13	221	41	0	0.843511	0	0	0	0	0	0	0	0	0	0	0	0	0	0	0	0	0	0	0	0	0	3	0	1	4	0	0	1	8	3	1	12	2	0
AKT1	PANCANCER;Breast_LobularCA;Breast_DuctalCA;CNS_Menin;ColoRect_AdenoCA;Uterus_AdenoCA;Bladder_TCC	90	73	1	164	14	0	0.921348	42	7	4	53	8	0	0.868852	0	0	0	0	0	0	0	0	0	0	0	0	0	0	5	4	0	9	0	0	1	0	0	0	0	0	0	0	34	41	0	75	4	0
NCOR2	CNS_ASTRO;Prost_AdenoCA	147	12	4	163	51	0	0.761682	384	56	17	457	86	0	0.841621	0	0	0	0	0	0	0	0	1	0	1	0	0	1	1	0	0	1	0	0	1	4	0	0	4	0	0	1	4	2	0	6	5	0
CASP8	PANCANCER;Breast_LobularCA;HeadNeck_SCC;Uterus_AdenoCA;Ovary_AdenoCA	133	21	5	159	35	0	0.819588	121	17	2	140	26	0	0.843373	0	0	0	0	0	0	0	0	0	0	0	0	0	0	1	0	0	1	2	0	0.333333	1	0	0	1	0	0	1	1	1	0	2	0	0
TNRC6B	ColoRect_AdenoCA	140	16	1	157	25	0	0.862637	175	26	17	218	36	0	0.858268	0	0	0	0	0	0	0	0	0	0	0	0	0	0	0	0	0	0	0	0	0	2	0	0	2	1	0	0.666667	4	1	0	5	1	0
EGFR	PANCANCER;CNS_ASTRO;CNS_GBM_IDHwt;Lung_AdenoCA	37	106	12	155	6	0	0.962733	145	49	20	214	33	0	0.866397	0	0	0	0	0	0	0	0	0	0	0	0	0	0	1	0	0	1	0	0	1	1	0	0	1	0	0	1	0	0	0	0	2	0
ZBTB20	CNS_OLIGO	142	10	2	154	46	0	0.77	118	26	8	152	40	0	0.791667	0	0	0	0	0	0	0	0	0	0	0	0	0	0	0	0	0	0	0	0	0	1	0	0	1	2	0	0.333333	2	0	0	2	1	0
ROBO2	Connective_Leiomyo;Skin_Melanoma	137	9	8	154	29	0	0.84153	316	55	29	400	65	0	0.860215	0	0	0	0	0	0	0	0	0	0	0	0	0	0	1	0	0	1	0	0	1	0	0	0	0	0	0	0	0	0	2	2	2	0
CIC	Breast_DuctalCA;CNS_OLIGO;CNS_GBM_IDHmut;Lung_SCC	135	14	3	152	44	0	0.77551	186	26	11	223	52	0	0.810909	0	0	0	0	0	0	0	0	0	0	0	0	0	0	0	0	0	0	0	0	0	3	0	1	4	0	0	1	3	1	0	4	2	0
ERBB2	BileDuct_AdenoCA;Breast_LobularCA;Breast_DuctalCA;ColoRect_AdenoCA;Bladder_TCC;Ovary_AdenoCA	88	58	3	149	10	0	0.937107	141	35	14	190	33	0	0.852018	1	0	0	1	0	0	1	0	0	0	0	0	0	0	5	8	0	13	0	0	1	4	1	1	6	1	0	0.857143	12	16	1	29	2	0
TBX3	Breast_LobularCA;Breast_DuctalCA	108	30	5	143	6	0	0.959732	187	36	16	239	31	0	0.885185	0	0	0	0	0	0	0	0	0	0	0	0	0	0	29	8	0	37	0	0	1	7	2	0	9	0	0	1	43	14	4	61	2	0
EP300	PANCANCER;Testis_GCT;Lung_SCC;Bladder_TCC;Ovary_AdenoCA	120	14	6	140	34	0	0.804598	195	45	16	256	59	0	0.812698	0	0	0	0	0	0	0	0	0	0	0	0	0	0	0	0	0	0	0	0	0	1	0	0	1	1	0	0.5	4	1	1	6	3	0
ATRX	CNS_ASTRO;CNS_OLIGO;CNS_GBM_IDHmut;Connective_Myxofibro;Connective_Leiomyo;Connective_Osteosarc;Connective_Liposarc;Connective_SCS	105	20	14	139	29	0	0.827381	272	31	17	320	97	1	0.767386	0	0	0	0	0	0	0	0	0	1	1	0	0	1	0	0	0	0	0	0	0	5	0	0	5	2	0	0.714286	2	1	2	5	1	0
LARP4B	Stomach_AdenoCA	126	10	2	138	28	0	0.831325	80	7	5	92	31	0	0.747967	0	0	0	0	0	0	0	0	0	0	0	0	0	0	0	0	0	0	0	0	0	0	0	0	0	0	0	0	3	1	0	4	1	0
STK11	PANCANCER;BileDuct_AdenoCA;Lung_AdenoCA	59	76	1	136	9	0	0.937931	58	14	6	78	11	0	0.876404	1	1	0	2	0	0	1	0	1	0	1	0	0	1	0	0	0	0	0	0	0	0	0	0	0	0	0	0	5	11	0	16	1	0
SMARCA4	PANCANCER;CNS_ASTRO;CNS_OLIGO;Kidney_CCRCC;Lung_AdenoCA;Stomach_AdenoCA	104	24	2	130	12	0	0.915493	273	52	15	340	39	0	0.897098	0	0	0	0	0	0	0	1	0	0	1	0	0	1	1	0	0	1	0	0	1	2	0	0	2	0	0	1	2	0	0	2	0	0
ZNRF3	Uterus_AdenoCA	116	13	1	130	12	0	0.915493	122	22	6	150	22	0	0.872093	0	0	0	0	0	0	0	0	0	0	0	0	0	0	2	0	0	2	0	0	1	2	0	0	2	0	0	1	0	1	0	1	1	0
BCOR	PANCANCER;CNS_OLIGO;Lung_AdenoCA;Uterus_AdenoCA;Ovary_AdenoCA	118	9	0	127	18	0	0.875862	141	23	6	170	46	0	0.787037	0	0	0	0	0	0	0	0	0	0	0	0	0	0	0	0	0	0	0	0	0	1	0	0	1	0	0	1	2	2	0	4	0	0
TET2	PANCANCER;Kidney_CCRCC;Bladder_TCC;Skin_Melanoma	115	8	3	126	33	0	0.792453	192	23	11	226	48	0	0.824818	0	0	0	0	0	0	0	0	1	0	1	0	0	1	0	0	0	0	0	0	0	1	0	0	1	2	0	0.333333	2	1	1	4	3	0
NOTCH1	PANCANCER;CNS_ASTRO;CNS_OLIGO;HeadNeck_SCC;Connective_SCS;Lung_SmallCell;Lung_SCC	81	41	3	125	36	0	0.776398	270	50	28	348	47	0	0.881013	0	0	0	0	0	0	0	0	0	0	0	0	0	0	0	0	0	0	0	0	0	4	1	1	6	0	0	1	5	6	2	13	1	0
RUNX1	Breast_LobularCA;Breast_DuctalCA;ColoRect_AdenoCA	85	33	1	119	13	0	0.901515	90	14	3	107	18	0	0.856	0	0	0	0	0	0	0	0	0	0	0	0	0	0	8	5	0	13	1	0	0.928571	6	0	0	6	0	0	1	29	14	0	43	3	0
FGFR3	PANCANCER;Bladder_TCC	85	33	0	118	14	0	0.893939	126	14	8	148	29	0	0.836158	0	0	0	0	0	0	0	0	0	0	0	0	0	0	0	0	0	0	0	0	0	0	1	0	1	0	0	1	0	0	0	0	0	0
KIAA1549	Lung_SmallCell	99	11	5	115	19	0	0.858209	248	50	25	323	59	0	0.84555	0	0	0	0	0	0	0	0	0	0	0	0	0	0	0	0	0	0	1	0	0	2	0	1	3	0	0	1	2	1	0	3	0	0
BCORL1	Breast_LobularCA	106	7	1	114	24	0	0.826087	162	25	9	196	41	0	0.827004	1	0	0	1	0	0	1	0	0	0	0	0	0	0	4	1	0	5	1	0	0.833333	0	0	1	1	0	0	1	4	1	0	5	1	0
NCOR1	Breast_LobularCA;Breast_DuctalCA;Bladder_TCC	80	27	6	113	16	0	0.875969	189	23	14	226	61	0	0.787456	0	0	0	0	0	0	0	0	0	0	0	0	0	0	6	3	0	9	2	0	0.818182	0	0	0	0	1	0	0	24	18	3	45	3	0
ARID1B	PANCANCER;Breast_DuctalCA;CNS_ASTRO;ColoRect_AdenoCA;Uterus_AdenoCA;Ovary_AdenoCA	100	9	2	111	28	0	0.798561	218	27	25	270	54	0	0.833333	1	0	0	1	0	0	1	0	0	0	0	0	0	0	0	0	0	0	0	0	0	1	0	1	2	0	0	1	7	1	1	9	0	0
EPHA2	HeadNeck_SCC	99	8	3	110	20	0	0.846154	115	14	3	132	30	0	0.814815	0	1	0	1	0	0	1	0	0	0	0	0	0	0	0	0	0	0	0	0	0	0	0	0	0	0	0	0	1	0	0	1	0	0
CDH10	Connective_SCS;Lung_LargeCell;Skin_Melanoma	85	15	8	108	22	0	0.830769	249	107	38	394	59	0	0.869757	0	0	0	0	0	0	0	0	0	0	0	0	0	0	0	0	0	0	0	0	0	0	1	0	1	0	0	1	0	1	1	2	2	0
BAP1	PANCANCER;BileDuct_AdenoCA;Kidney_CCRCC;Kidney_ChRCC;Mes_Mesothelioma;Bladder_TCC;Stomach_AdenoCA	74	29	2	105	13	0	0.889831	96	20	7	123	26	0	0.825503	2	2	0	4	0	0	1	0	0	0	0	0	0	0	0	0	0	0	0	0	0	2	0	0	2	0	0	1	1	1	0	2	0	0
RASA1	Lung_SCC	84	19	2	105	12	0	0.897436	147	9	6	162	37	0	0.81407	0	0	0	0	0	0	0	0	0	0	0	0	0	0	1	0	0	1	0	0	1	2	1	0	3	0	0	1	6	0	0	6	0	0
CHD1	HeadNeck_SCC	86	14	4	104	35	0	0.748201	120	19	11	150	51	0	0.746269	0	0	0	0	0	0	0	0	0	0	0	0	0	0	0	0	0	0	1	0	0	3	1	1	5	0	0	1	1	2	1	4	1	0
POLQ	Liver_HCC	81	11	12	104	27	0	0.793893	218	38	28	284	64	0	0.816092	0	0	0	0	0	0	0	0	0	0	0	0	0	0	0	0	0	0	0	0	0	0	0	0	0	1	0	0	2	0	2	4	0	0
CUX1	Uterus_AdenoCA	89	11	4	104	27	0	0.793893	224	41	16	281	41	0	0.872671	0	0	0	0	0	0	0	0	0	0	0	0	0	0	1	0	0	1	0	0	1	1	1	0	2	1	0	0.666667	4	0	1	5	0	0
THSD7B	Panc_AdenoCA	81	17	4	102	24	0	0.809524	377	95	35	507	90	0	0.849246	0	0	0	0	0	0	0	0	0	0	0	0	0	0	1	0	0	1	0	0	1	0	0	0	0	1	0	0	4	1	1	6	1	0
ERBB3	PANCANCER;Breast_LobularCA;Breast_DuctalCA;ColoRect_AdenoCA;Uterus_AdenoCA;Bladder_TCC	77	19	4	100	9	0	0.917431	150	37	7	194	42	0	0.822034	0	0	0	0	0	0	0	1	0	0	1	0	0	1	3	0	0	3	0	0	1	1	1	1	3	1	0	0.75	5	2	1	8	0	0
RNF213	Bladder_TCC	81	9	9	99	40	0	0.71223	508	70	59	637	139	0	0.820876	0	0	0	0	0	0	0	0	0	0	0	0	0	0	0	0	1	1	0	0	1	3	1	0	4	0	0	1	5	3	1	9	1	0
HLA-B	PANCANCER;ColoRect_AdenoCA;HeadNeck_SCC	84	11	3	98	19	0	0.837607	91	5	13	109	77	0	0.586022	0	0	0	0	0	0	0	0	0	0	0	0	0	0	0	0	0	0	0	0	0	1	0	0	1	1	0	0.5	0	0	0	0	0	0
HLA-A	PANCANCER;ColoRect_AdenoCA;HeadNeck_SCC	74	19	3	96	22	0	0.813559	94	13	5	112	41	0	0.732026	0	0	0	0	0	0	0	0	0	0	0	0	0	0	0	0	0	0	0	0	0	1	0	0	1	1	0	0.5	2	0	0	2	0	0
SALL4	Connective_Leiomyo	84	5	4	93	21	0	0.815789	139	32	17	188	42	0	0.817391	0	0	0	0	0	0	0	0	0	0	0	0	0	0	0	0	0	0	0	0	0	2	0	0	2	0	0	1	3	1	1	5	0	0
FOXA1	Breast_LobularCA;Breast_DuctalCA;Prost_AdenoCA;Bladder_TCC	72	15	5	92	25	0	0.786325	100	16	5	121	26	0	0.823129	0	0	0	0	0	0	0	0	0	0	0	0	0	0	13	1	0	14	2	0	0.875	2	2	0	4	2	0	0.666667	31	9	3	43	7	0
ELF3	PANCANCER;ColoRect_AdenoCA;Kidney_PRCC;Bladder_TCC	62	27	2	91	9	0	0.91	58	17	3	78	17	0	0.821053	1	0	0	1	0	0	1	0	0	0	0	0	0	0	0	0	0	0	0	0	0	3	0	0	3	1	0	0.75	0	1	0	1	0	0
NFE2L2	PANCANCER;Liver_HCC;Lung_AdenoCA;Lung_SCC;Uterus_AdenoCA	54	33	4	91	11	0	0.892157	63	14	2	79	21	0	0.79	0	0	0	0	0	0	0	0	0	0	0	0	0	0	0	0	0	0	0	0	0	0	0	0	0	1	0	0	0	0	0	0	0	0
MAP2K4	Breast_LobularCA;Breast_DuctalCA;ColoRect_AdenoCA	59	28	4	91	12	0	0.883495	53	25	6	84	16	0	0.84	0	0	0	0	0	0	0	0	0	0	0	0	0	0	4	1	0	5	4	0	0.555556	2	1	0	3	0	0	1	20	19	1	40	1	0
ZFP36L1	Bladder_TCC	72	16	3	91	18	0	0.834862	38	9	4	51	9	0	0.85	0	0	0	0	0	0	0	0	0	0	0	0	0	0	4	0	0	4	0	0	1	1	0	0	1	0	0	1	10	9	2	21	2	0
PTPN13	Prost_AdenoCA	78	6	5	89	19	0	0.824074	276	29	10	315	71	0	0.816062	0	0	0	0	0	0	0	0	0	0	0	0	0	0	1	0	0	1	0	0	1	4	0	0	4	1	0	0.8	3	0	2	5	0	0
PPM1D	HeadNeck_SCC	72	10	6	88	14	0	0.862745	42	8	6	56	14	0	0.8	0	0	0	0	0	0	0	0	0	0	0	0	0	0	0	0	0	0	0	0	0	0	0	0	0	0	0	0	1	1	0	2	0	0
TSC1	Connective_Leiomyo;Connective_SS;Kidney_CCRCC;Uterus_AdenoCA;Bladder_TCC;Skin_Melanoma	60	26	2	88	17	0	0.838095	107	18	10	135	35	0	0.794118	0	0	0	0	0	0	0	0	0	0	0	0	0	0	0	0	0	0	0	0	0	0	0	0	0	0	0	0	4	0	0	4	1	0
MTOR	PANCANCER;ColoRect_AdenoCA;Connective_Leiomyo;Kidney_CCRCC;Kidney_ChRCC;Lung_SmallCell;Bladder_TCC	71	12	2	85	10	0	0.894737	323	37	10	370	56	0	0.868545	0	0	0	0	0	0	0	0	0	0	0	0	0	0	1	0	0	1	0	0	1	1	1	0	2	2	0	0.5	1	0	0	1	0	0
SF3B1	PANCANCER;Breast_DuctalCA;Mes_Mesothelioma;Uterus_AdenoCA;Bladder_TCC	70	12	2	84	21	0	0.8	131	14	7	152	41	0	0.787565	0	0	0	0	0	0	0	0	0	0	0	0	0	0	2	0	0	2	0	0	1	4	0	1	5	2	0	0.714286	26	5	0	31	1	0
BRCA1	PANCANCER;Ovary_AdenoCA	63	14	7	84	5	0	0.94382	121	30	12	163	32	0	0.835897	0	0	0	0	0	0	0	0	0	0	0	0	0	0	0	0	0	0	0	0	0	1	1	0	2	0	0	1	5	8	0	13	0	0
ZFPM1	Breast_LobularCA;Breast_DuctalCA	63	13	8	84	48	0	0.636364	131	18	8	157	29	0	0.844086	0	0	0	0	0	0	0	0	0	0	0	0	0	0	6	1	0	7	2	0	0.777778	1	0	1	2	0	0	1	31	8	4	43	12	0
CBFB	PANCANCER;Breast_LobularCA;Breast_DuctalCA	65	15	3	83	4	0	0.954023	41	7	1	49	7	0	0.875	0	0	0	0	0	0	0	0	0	0	0	0	0	0	13	1	0	14	0	0	1	6	2	0	8	0	0	1	45	11	3	59	2	0
NSD1	HeadNeck_SCC;Mes_Mesothelioma;Prost_AdenoCA	73	8	1	82	27	0	0.752294	201	30	17	248	76	0	0.765432	0	0	0	0	0	0	0	0	0	0	0	0	0	0	0	0	0	0	0	0	0	2	0	0	2	1	0	0.666667	0	1	0	1	0	0
N4BP2	HeadNeck_SCC;Mes_Mesothelioma	72	7	1	80	27	0	0.747664	165	16	6	187	46	0	0.802575	0	0	0	0	0	0	0	0	0	0	0	0	0	0	0	0	0	0	0	0	0	0	0	0	0	0	0	0	5	0	1	6	1	0
PTPRK	Prost_AdenoCA	69	9	1	79	10	0	0.88764	193	30	11	234	38	0	0.860294	0	0	0	0	0	0	0	0	0	0	0	0	0	0	1	0	0	1	0	0	1	1	0	0	1	0	0	1	3	1	0	4	1	0
SMAD2	PANCANCER;ColoRect_AdenoCA	49	25	3	77	10	0	0.885057	47	12	2	61	17	0	0.782051	0	0	0	0	0	0	0	0	0	0	0	0	0	0	0	0	0	0	0	0	0	0	0	0	0	0	0	0	0	0	0	0	0	0
MED23	Breast_DuctalCA	64	6	6	76	17	0	0.817204	145	18	11	174	45	0	0.794521	0	0	0	0	0	0	0	0	0	0	0	0	0	0	2	0	0	2	1	0	0.666667	4	1	0	5	0	0	1	9	2	2	13	0	0
ARID5B	Uterus_AdenoCA	69	4	3	76	13	0	0.853933	112	18	3	133	19	0	0.875	0	0	0	0	0	0	0	0	0	0	0	0	0	0	0	0	0	0	0	0	0	0	0	0	0	0	0	0	1	0	0	1	0	0
KDM6A	PANCANCER;Lung_SCC;Prost_AdenoCA;Bladder_TCC;Panc_AdenoCA	61	12	2	75	8	0	0.903614	100	11	3	114	32	0	0.780822	1	0	0	1	0	0	1	0	0	0	0	0	0	0	2	0	0	2	0	0	1	3	0	0	3	0	0	1	3	5	1	9	1	0
FGFR2	PANCANCER;Mes_Mesothelioma;Uterus_AdenoCA;Bladder_TCC;Ovary_AdenoCA	50	14	10	74	12	0	0.860465	110	23	22	155	43	0	0.782828	0	0	0	0	0	0	0	0	1	0	1	0	0	1	0	0	0	0	0	0	0	0	1	0	1	0	0	1	3	0	0	3	0	0
RBM10	ColoRect_AdenoCA;Lung_AdenoCA;Bladder_TCC	45	26	2	73	1	1	0.986486	92	18	7	117	29	0	0.80137	0	0	0	0	0	0	0	0	0	0	0	0	0	0	0	0	0	0	0	0	0	1	1	0	2	1	0	0.666667	3	0	0	3	0	0
ZMYM3	Lung_AdenoCA;Prost_AdenoCA	65	7	1	73	18	0	0.802198	144	13	10	167	38	0	0.814634	0	0	0	0	0	0	0	0	1	0	1	1	0	0.5	0	0	0	0	0	0	0	1	0	0	1	0	0	1	7	2	0	9	0	0
MAP3K21	ColoRect_AdenoCA	54	14	4	72	11	0	0.86747	177	46	6	229	38	0	0.857678	0	0	0	0	0	0	0	0	0	0	0	0	0	0	0	0	1	1	0	0	1	0	0	0	0	1	0	0	1	2	1	4	0	0
PPP2R1A	PANCANCER;Uterus_AdenoCA;Ovary_AdenoCA	48	19	4	71	5	0	0.934211	74	7	5	86	19	0	0.819048	0	0	0	0	0	0	0	0	0	0	0	0	0	0	0	0	0	0	0	0	0	0	0	0	0	0	0	0	1	0	0	1	0	0
ANKRD36C	CNS_ASTRO	64	4	2	70	47	0	0.598291	126	17	18	161	140	0	0.534884	0	0	0	0	0	0	0	1	0	0	1	0	0	1	1	0	0	1	0	0	1	2	0	0	2	4	0	0.333333	3	0	1	4	4	0
CTNND1	ColoRect_AdenoCA	59	11	0	70	28	0	0.714286	129	14	3	146	27	0	0.843931	0	0	0	0	0	0	0	0	0	0	0	0	0	0	0	0	0	0	0	0	0	1	0	0	1	1	0	0.5	1	1	0	2	0	0
NOTCH2	HeadNeck_SCC	56	13	1	70	19	0	0.786517	190	22	18	230	58	0	0.798611	0	0	0	0	0	0	0	0	0	0	0	0	0	0	1	1	0	2	0	0	1	2	0	0	2	0	0	1	8	3	1	12	2	0
TLE1	Uterus_AdenoCA	66	2	2	70	12	0	0.853659	104	14	2	120	28	0	0.810811	0	0	0	0	0	0	0	0	0	0	0	0	0	0	0	0	0	0	0	0	0	0	0	0	0	0	0	0	2	0	0	2	0	0
CDK12	Prost_AdenoCA;Ovary_AdenoCA	57	9	3	69	22	0	0.758242	122	36	13	171	37	0	0.822115	0	0	0	0	0	0	0	0	0	0	0	0	0	0	0	0	0	0	0	0	0	1	0	0	1	1	0	0.5	4	0	0	4	1	0
KEAP1	PANCANCER;Lung_AdenoCA;Lung_SCC	44	24	0	68	2	0	0.971429	106	37	6	149	20	0	0.881657	0	0	0	0	0	0	0	0	1	0	1	0	0	1	0	0	0	0	0	0	0	0	0	0	0	0	0	0	2	0	0	2	0	0
AMER1	PANCANCER;ColoRect_AdenoCA	44	18	5	67	7	0	0.905405	123	22	9	154	34	0	0.819149	1	0	0	1	0	0	1	0	0	0	0	0	0	0	0	0	0	0	2	0	0	4	0	1	5	0	0	1	2	0	2	4	0	0
SEC16A	Breast_DuctalCA	56	10	1	67	12	0	0.848101	180	29	10	219	39	0	0.848837	0	0	0	0	0	0	0	0	0	0	0	0	0	0	1	1	0	2	0	0	1	4	0	0	4	1	0	0.8	6	1	0	7	1	0
FUBP1	CNS_OLIGO	58	7	1	66	17	0	0.795181	47	9	2	58	16	0	0.783784	0	0	0	0	0	0	0	0	0	0	0	0	0	0	0	0	0	0	0	0	0	1	0	0	1	0	0	1	0	0	0	0	0	0
CDKN1B	Breast_LobularCA;Breast_DuctalCA;Prost_AdenoCA;Bladder_TCC	45	20	0	65	17	0	0.792683	25	3	5	33	7	0	0.825	0	0	0	0	0	0	0	0	0	0	0	0	0	0	2	2	0	4	0	0	1	0	0	0	0	0	0	0	10	9	0	19	9	0
TGIF1	ColoRect_AdenoCA	42	20	3	65	6	0	0.915493	37	10	3	50	8	0	0.862069	0	0	0	0	0	0	0	0	0	0	0	0	0	0	0	0	0	0	1	0	0	1	0	0	1	0	0	1	0	0	0	0	0	0
COL3A1	Connective_Liposarc	44	20	1	65	14	0	0.822785	271	61	20	352	67	0	0.840095	0	0	0	0	0	0	0	0	0	0	0	0	0	0	0	0	0	0	0	0	0	4	0	1	5	1	0	0.833333	1	0	0	1	0	0
SOX17	Uterus_AdenoCA	60	5	0	65	16	0	0.802469	105	24	23	152	21	0	0.878613	0	0	0	0	0	0	0	0	0	0	0	0	0	0	0	0	0	0	0	0	0	0	0	0	0	0	0	0	0	0	0	0	0	0
CACNA1D	Kidney_PRCC	51	5	8	64	21	0	0.752941	267	33	21	321	82	0	0.796526	0	0	0	0	0	0	0	0	0	0	0	0	0	0	0	0	0	0	0	0	0	2	0	0	2	1	0	0.666667	1	0	0	1	0	0
SIN3A	ColoRect_AdenoCA;Uterus_AdenoCA	56	3	4	63	12	0	0.84	138	15	6	159	38	0	0.807107	0	0	0	0	0	0	0	0	0	0	0	0	0	0	1	0	0	1	1	0	0.5	4	0	0	4	1	0	0.8	1	0	0	1	1	0
SMG1	ColoRect_AdenoCA	51	9	3	63	23	0	0.732558	316	41	26	383	124	0	0.755424	0	0	0	0	0	0	0	0	0	0	0	0	0	0	1	0	0	1	0	0	1	3	0	0	3	2	0	0.6	2	1	1	4	0	0
MED12	Lung_AdenoCA;Prost_AdenoCA;Uterus_AdenoCA	43	15	5	63	14	0	0.818182	182	30	11	223	62	1	0.782456	0	0	0	0	0	0	0	0	0	0	0	0	0	0	0	0	0	0	0	0	0	2	0	0	2	0	0	1	1	0	2	3	2	0
SPOP	Prost_AdenoCA;Uterus_AdenoCA	53	7	3	63	3	0	0.954545	52	8	2	62	11	0	0.849315	0	0	0	0	0	0	0	0	0	0	0	0	0	0	1	0	0	1	0	0	1	1	0	0	1	0	0	1	1	0	0	1	0	0
DICER1	Uterus_AdenoCA	56	6	1	63	23	0	0.732558	185	22	12	219	56	0	0.796364	0	0	0	0	0	0	0	0	0	0	0	0	0	0	0	0	0	0	0	0	0	3	0	0	3	0	0	1	1	0	1	2	2	0
LATS1	Bladder_TCC	52	9	1	62	8	0	0.885714	107	19	11	137	33	0	0.805882	0	0	0	0	0	0	0	0	0	0	0	0	0	0	0	0	0	0	0	0	0	1	0	0	1	0	0	1	3	1	0	4	0	0
GNAS	ColoRect_AdenoCA;Connective_Chondro;Connective_SCS;Lung_AdenoCA	51	9	1	61	6	0	0.910448	226	47	43	316	54	0	0.854054	0	0	0	0	0	0	0	1	0	0	1	0	0	1	0	0	0	0	0	0	0	5	0	0	5	0	0	1	4	0	0	4	0	0
PTPRD	Lung_AdenoCA	45	9	7	61	19	0	0.7625	351	104	37	492	68	0	0.878571	0	0	0	0	0	0	0	0	0	0	0	0	0	0	0	0	1	1	0	0	1	2	0	0	2	1	0	0.666667	8	0	1	9	0	0
TCF12	CNS_OLIGO	50	10	0	60	12	0	0.833333	59	12	7	78	19	0	0.804124	0	0	0	0	0	0	0	0	0	0	0	0	0	0	0	0	0	0	0	0	0	1	0	0	1	0	0	1	0	2	0	2	0	0
MUC4	Lung_SCC;Bladder_TCC	41	8	10	59	18	0	0.766234	255	46	24	325	70	0	0.822785	0	0	0	0	0	0	0	0	0	0	0	0	0	0	1	0	0	1	0	0	1	0	1	0	1	0	0	1	0	0	0	0	2	0
KAT6A	Connective_Osteosarc	43	7	8	58	8	0	0.878788	218	25	19	262	45	0	0.85342	0	0	0	0	0	0	0	0	0	0	0	0	0	0	0	0	0	0	0	0	0	0	0	0	0	0	0	0	2	0	1	3	0	0
CMTR2	Lung_AdenoCA	44	13	1	58	13	0	0.816901	64	13	7	84	27	0	0.756757	0	0	0	0	0	0	0	0	0	0	0	0	0	0	1	0	0	1	0	0	1	1	0	0	1	0	0	1	0	0	0	0	1	0
FAM83B	ColoRect_AdenoCA	37	15	5	57	11	0	0.838235	175	50	18	243	47	0	0.837931	0	0	0	0	0	0	0	0	0	0	0	0	0	0	0	0	0	0	0	0	0	0	0	0	0	1	0	0	1	2	2	5	0	0
CASZ1	Prost_AdenoCA	45	9	2	56	12	0	0.823529	267	32	13	312	53	0	0.854795	0	0	0	0	0	0	0	0	0	0	0	0	0	0	2	0	0	2	0	0	1	1	0	0	1	1	0	0.5	5	2	0	7	4	0
MN1	Eso_AdenoCA	49	5	1	55	24	0	0.696203	236	42	13	291	42	0	0.873874	0	0	0	0	0	0	0	0	0	0	0	0	0	0	0	0	0	0	0	0	0	3	0	0	3	1	0	0.75	1	0	0	1	0	0
SPTAN1	Bladder_TCC	41	11	3	55	17	0	0.763889	237	36	15	288	64	0	0.818182	0	0	0	0	0	0	0	0	0	0	0	0	0	0	0	0	0	0	0	0	0	4	1	0	5	0	0	1	4	0	1	5	0	0
MYO5A	Kidney_CCRCC	49	2	3	54	17	0	0.760563	221	24	19	264	55	0	0.827586	0	0	0	0	0	0	0	0	0	0	0	0	0	0	0	1	0	1	0	0	1	1	0	0	1	0	0	1	3	0	0	3	0	0
ERF	Prost_AdenoCA	48	3	3	54	12	0	0.818182	95	8	5	108	12	0	0.9	0	0	0	0	0	0	0	0	0	0	0	0	0	0	0	0	0	0	0	0	0	2	0	0	2	0	0	1	1	0	1	2	0	0
ERCC2	Bladder_TCC	41	11	2	54	4	0	0.931034	100	12	2	114	21	0	0.844444	0	0	0	0	0	0	0	0	0	0	0	0	0	0	0	0	0	0	0	0	0	0	0	0	0	0	0	0	1	1	1	3	0	0
SMAD3	PANCANCER;ColoRect_AdenoCA	36	15	2	53	5	0	0.913793	57	15	0	72	8	0	0.9	0	0	0	0	0	0	0	0	0	0	0	0	0	0	0	0	0	0	0	0	0	0	0	0	0	0	0	0	0	0	0	0	0	0
EPHA3	BileDuct_AdenoCA;Skin_Melanoma	46	4	3	53	13	0	0.80303	233	53	17	303	51	0	0.855932	0	0	0	0	0	0	0	3	0	0	3	0	0	1	0	0	0	0	0	0	0	1	0	0	1	0	0	1	0	0	0	0	1	0
PCDHB2	ColoRect_AdenoCA	45	1	7	53	14	0	0.791045	212	35	23	270	68	0	0.798817	0	0	0	0	0	0	0	0	0	0	0	0	0	0	0	0	0	0	0	0	0	0	1	0	1	1	0	0.5	1	0	1	2	0	0
FOLH1	Breast_DuctalCA	40	9	3	52	12	0	0.8125	123	31	7	161	40	0	0.800995	0	0	0	0	0	0	0	0	0	0	0	0	0	0	0	0	0	0	0	0	0	2	1	1	4	1	0	0.8	3	0	0	3	1	0
COL1A1	Connective_SS	43	4	4	51	12	0	0.809524	145	35	13	193	31	0	0.861607	0	0	0	0	0	0	0	0	1	0	1	0	0	1	0	0	0	0	0	0	0	1	0	0	1	0	0	1	1	0	0	1	0	0
CDH8	Prost_AdenoCA	40	8	3	51	13	0	0.796875	215	49	18	282	53	0	0.841791	0	0	0	0	0	0	0	0	0	0	0	0	0	0	0	0	0	0	0	0	0	0	0	0	0	0	0	0	3	0	0	3	0	0
DYRK1A	Uterus_AdenoCA	43	6	2	51	8	0	0.864407	108	9	6	123	26	0	0.825503	0	0	0	0	0	0	0	0	0	0	0	0	0	0	0	0	0	0	0	0	0	0	0	0	0	0	0	0	3	1	1	5	0	0
STAG2	PANCANCER;CNS_GBM_IDHwt;Connective_Leiomyo;Bladder_TCC	41	9	0	50	15	0	0.769231	117	16	9	142	37	0	0.793296	0	0	0	0	0	0	0	0	0	0	0	0	0	0	0	0	0	0	0	0	0	3	0	0	3	0	0	1	4	1	0	5	2	0
PSIP1	Bladder_TCC	38	9	2	49	8	0	0.859649	48	4	8	60	7	0	0.895522	0	0	0	0	0	0	0	0	0	0	0	0	0	0	1	0	0	1	0	0	1	0	0	0	0	0	0	0	1	0	1	2	1	0
MYH9	Breast_LobularCA;HeadNeck_SCC;Lung_SCC	38	4	6	48	8	0	0.857143	247	32	12	291	65	0	0.817416	0	0	0	0	0	0	0	0	1	0	1	0	0	1	5	0	0	5	1	0	0.833333	9	1	0	10	6	0	0.625	3	0	0	3	2	0
PDE4DIP	PANCANCER;Connective_Osteosarc;Lung_AdenoCA;Lung_SCC	41	5	1	47	15	0	0.758065	152	22	7	181	61	0	0.747934	0	0	0	0	0	0	0	0	0	0	0	0	0	0	0	0	0	0	0	0	0	2	0	0	2	0	0	1	1	0	0	1	0	0
NF2	CNS_Menin;Mes_Mesothelioma	36	11	0	47	3	0	0.94	70	5	4	79	8	0	0.908046	1	1	0	2	0	0	1	0	0	0	0	0	0	0	0	0	0	0	0	0	0	1	0	0	1	0	0	1	0	2	0	2	0	0
MAP2K1	ColoRect_AdenoCA;Skin_Melanoma	22	24	1	47	3	0	0.94	43	7	0	50	14	0	0.78125	0	0	0	0	0	0	0	0	0	0	0	0	0	0	0	0	0	0	0	0	0	0	0	0	0	0	0	0	0	0	0	0	0	0
ZNF98	Breast_DuctalCA;ColoRect_AdenoCA;Lung_SCC;Prost_AdenoCA	36	4	6	46	30	0	0.605263	67	17	17	101	74	0	0.577143	0	0	0	0	0	0	0	0	0	0	0	0	0	0	0	0	0	0	0	0	0	0	0	1	1	3	0	0.25	3	0	2	5	3	0
ZBTB7A	ColoRect_AdenoCA	36	8	2	46	7	0	0.867925	119	17	9	145	16	0	0.900621	0	0	0	0	0	0	0	0	0	0	0	0	0	0	0	0	0	0	0	0	0	1	0	0	1	0	0	1	1	1	0	2	1	0
KDM5C	Kidney_CCRCC	35	9	1	45	12	0	0.789474	138	15	6	159	39	0	0.80303	0	0	0	0	0	0	0	0	0	0	0	0	0	0	0	1	0	1	0	0	1	2	0	1	3	0	0	1	5	0	0	5	1	0
FOXP1	Breast_LobularCA	35	9	0	44	13	0	0.77193	85	8	8	101	23	0	0.814516	0	0	0	0	0	0	0	0	0	1	1	0	0	1	2	0	0	2	1	0	0.666667	1	0	0	1	0	0	1	8	0	0	8	1	0
IDH2	CNS_ASTRO;CNS_OLIGO;Connective_Chondro	39	4	0	43	2	0	0.955556	60	5	3	68	17	0	0.8	0	1	0	1	0	0	1	0	0	0	0	0	0	0	0	0	0	0	0	0	0	0	0	0	0	0	0	0	0	0	0	0	0	0
LZTR1	CNS_GBM_IDHwt	32	7	1	40	14	0	0.740741	127	18	1	146	29	0	0.834286	0	0	0	0	0	0	0	0	0	0	0	0	0	0	0	0	0	0	0	0	0	1	2	0	3	0	0	1	1	1	0	2	0	0
CCND1	Uterus_AdenoCA	35	3	2	40	3	0	0.930233	51	5	5	61	8	0	0.884058	0	0	0	0	0	0	0	0	0	0	0	0	0	0	0	0	0	0	0	0	0	0	0	0	0	0	0	0	1	0	0	1	0	0
PSPC1	Breast_DuctalCA;ColoRect_AdenoCA	25	1	12	38	64	0	0.372549	41	10	8	59	34	0	0.634409	0	0	0	0	0	0	0	0	0	0	0	0	0	0	0	0	0	0	1	0	0	1	0	1	2	1	0	0.666667	0	0	3	3	15	0
DUSP16	ColoRect_AdenoCA;Panc_AdenoCA	26	11	1	38	2	0	0.95	48	5	1	54	13	0	0.80597	0	0	0	0	0	0	0	0	0	0	0	0	0	0	1	0	0	1	0	0	1	0	0	0	0	0	0	0	0	0	0	0	0	0
POT1	Lung_AdenoCA	30	5	3	38	9	0	0.808511	101	18	9	128	28	0	0.820513	0	0	0	0	0	0	0	0	0	0	0	0	0	0	0	0	0	0	0	0	0	1	0	0	1	0	0	1	2	0	0	2	0	0
FOXO3	Breast_LobularCA;Breast_DuctalCA;Connective_Leiomyo	31	3	2	36	15	0	0.705882	87	8	8	103	33	0	0.757353	0	0	0	0	0	0	0	0	0	0	0	0	0	0	1	1	0	2	1	0	0.666667	0	0	0	0	1	0	0	11	2	0	13	2	0
PTPN11	CNS_GBM_IDHwt;Kidney_PRCC	28	6	2	36	16	0	0.692308	76	10	4	90	19	0	0.825688	0	0	0	0	0	0	0	0	0	0	0	0	0	0	0	0	0	0	0	0	0	0	0	0	0	0	0	0	2	0	0	2	0	0
CUL3	Kidney_CCRCC;Prost_AdenoCA	29	3	4	36	14	0	0.72	79	22	8	109	21	0	0.838462	0	0	0	0	0	0	0	0	0	0	0	0	0	0	0	0	0	0	0	0	0	1	0	0	1	0	0	1	1	0	0	1	0	0
MEN1	Breast_LobularCA	29	5	0	34	6	0	0.85	82	10	3	95	14	0	0.87156	0	0	0	0	0	0	0	1	0	0	1	0	0	1	2	1	0	3	1	0	0.75	2	0	0	2	0	0	1	4	2	0	6	1	0
HRAS	HeadNeck_SCC;Uterus_AdenoCA;Bladder_TCC;Skin_Melanoma	18	16	0	34	1	0	0.971429	26	4	0	30	9	0	0.769231	0	0	0	0	0	0	0	0	0	0	0	0	0	0	0	0	0	0	0	0	0	0	0	0	0	0	0	0	1	2	0	3	0	0
ESR1	PANCANCER;Breast_DuctalCA;Uterus_AdenoCA	28	2	3	33	6	0	0.846154	117	31	10	158	36	0	0.814433	0	0	0	0	0	0	0	0	0	0	0	0	0	0	1	0	0	1	0	0	1	1	0	0	1	0	0	1	4	2	3	9	3	0
MAX	Lung_AdenoCA;Uterus_AdenoCA	28	5	0	33	3	0	0.916667	26	2	3	31	2	0	0.939394	0	0	0	0	0	0	0	0	0	0	0	0	0	0	0	0	0	0	0	0	0	0	0	0	0	0	0	0	2	0	0	2	0	0
ZBTB7B	Uterus_AdenoCA	24	7	2	33	1	0	0.970588	80	13	1	94	17	0	0.846847	0	0	0	0	0	0	0	0	0	0	0	0	0	0	0	0	0	0	0	0	0	1	0	0	1	0	0	1	0	0	0	0	0	0
RXRA	Bladder_TCC	31	1	1	33	11	0	0.75	72	12	5	89	18	0	0.831776	0	0	0	0	0	0	0	0	0	0	0	0	0	0	1	0	0	1	0	0	1	0	1	0	1	0	0	1	0	0	0	0	0	0
GPS2	Breast_DuctalCA	22	8	2	32	5	0	0.864865	33	2	1	36	12	0	0.75	0	0	0	0	0	0	0	0	0	0	0	0	0	0	2	1	0	3	0	0	1	0	0	0	0	0	0	0	4	5	1	10	0	0
GRM3	Lung_SCC	22	8	1	31	10	0	0.756098	222	61	19	302	41	0	0.880466	0	0	0	0	0	0	0	1	0	0	1	0	0	1	0	0	0	0	0	0	0	0	0	0	0	0	0	0	1	0	0	1	0	0
ING1	Uterus_AdenoCA	23	7	1	31	2	0	0.939394	60	17	8	85	16	0	0.841584	0	0	0	0	0	0	0	0	0	0	0	0	0	0	0	0	0	0	0	0	0	0	0	1	1	0	0	1	1	1	0	2	0	0
PIK3R2	Uterus_AdenoCA	25	2	4	31	9	0	0.775	106	15	8	129	23	0	0.848684	0	0	0	0	0	0	0	0	0	0	0	0	0	0	0	0	0	0	0	0	0	2	0	0	2	0	0	1	2	0	2	4	0	0
CDKN1A	Kidney_ChRCC;Bladder_TCC	21	8	1	30	2	0	0.9375	27	8	0	35	9	0	0.795455	0	0	0	0	1	0	0	0	0	0	0	0	0	0	0	0	0	0	0	0	0	0	0	0	0	0	0	0	1	0	0	1	0	0
PRRT4	Kidney_CCRCC	23	6	0	29	5	0	0.852941	169	32	15	216	29	0	0.881633	0	0	0	0	0	0	0	0	1	0	1	0	0	1	0	0	0	0	0	0	0	1	0	0	1	1	0	0.5	0	1	0	1	0	0
CDH17	Connective_Leiomyo	24	2	2	28	5	0	0.848485	97	28	13	138	28	0	0.831325	0	0	0	0	0	0	0	1	0	0	1	0	0	1	0	0	0	0	0	0	0	0	1	0	1	0	0	1	2	1	1	4	1	0
EZH2	Skin_Melanoma	23	5	0	28	26	0	0.518519	84	9	6	99	21	0	0.825	0	0	0	0	0	0	0	0	0	0	0	0	0	0	0	0	0	0	0	0	0	3	0	1	4	1	0	0.8	1	2	0	3	5	0
TCP10L2	ColoRect_AdenoCA	16	3	8	27	31	0	0.465517	59	11	19	89	77	0	0.536145	0	0	0	0	0	0	0	0	0	0	0	0	0	0	0	0	0	0	1	0	0	0	0	0	0	0	0	0	2	0	3	5	4	0
XPO1	PANCANCER;Lung_SCC	23	2	0	25	6	0	0.806452	84	11	7	102	27	0	0.790698	0	0	0	0	0	0	0	0	0	0	0	0	0	0	0	0	0	0	0	0	0	0	0	1	1	0	0	1	2	0	0	2	0	0
LRRC4C	Lung_LargeCell	19	5	0	24	3	0	0.888889	177	41	8	226	34	0	0.869231	0	0	0	0	0	0	0	0	0	0	0	0	0	0	0	0	0	0	0	0	0	1	0	0	1	1	0	0.5	1	0	0	1	0	0
LATS2	Mes_Mesothelioma	20	4	0	24	4	0	0.857143	143	28	14	185	34	0	0.844749	0	0	0	0	0	0	0	0	0	1	1	0	0	1	0	0	0	0	0	0	0	2	1	0	3	0	0	1	0	0	0	0	0	0
KLF4	Breast_LobularCA;CNS_Menin;Testis_GCT	20	3	0	23	4	0	0.851852	60	5	2	67	9	0	0.881579	0	0	0	0	0	0	0	0	0	0	0	0	0	0	2	0	0	2	0	0	1	1	0	0	1	0	0	1	2	1	0	3	0	0
SMARCB1	CNS_Menin;Kidney_CCRCC	19	4	0	23	1	0	0.958333	76	10	0	86	16	0	0.843137	0	0	0	0	0	0	0	0	0	0	0	0	0	0	1	0	0	1	0	0	1	2	0	0	2	0	0	1	1	0	0	1	0	0
AJUBA	HeadNeck_SCC	18	5	0	23	4	0	0.851852	46	7	4	57	13	0	0.814286	0	0	0	0	0	0	0	0	0	0	0	0	0	0	0	0	0	0	0	0	0	0	0	0	0	0	0	0	0	0	0	0	0	0
DDX3X	Mes_Mesothelioma;Bladder_TCC	18	4	0	22	3	0	0.88	71	14	1	86	25	0	0.774775	0	0	0	0	0	0	0	0	0	0	0	0	0	0	1	0	0	1	0	0	1	2	0	0	2	0	0	1	0	1	0	1	0	0
RRAS2	Uterus_AdenoCA	19	2	1	22	4	0	0.846154	35	4	0	39	9	0	0.8125	0	0	0	0	0	0	0	0	0	0	0	0	0	0	0	0	0	0	0	0	0	0	0	0	0	0	0	0	2	0	0	2	0	0
SOS1	Uterus_AdenoCA	17	4	1	22	2	0	0.916667	154	22	10	186	53	0	0.778243	0	1	0	1	0	0	1	1	0	0	1	0	0	1	0	0	0	0	0	0	0	1	0	0	1	2	0	0.333333	0	0	0	0	0	0
PRAMEF15	Breast_DuctalCA;Kidney_CCRCC;Prost_AdenoCA	17	1	3	21	34	0	0.381818	139	22	28	189	128	0	0.596215	0	0	0	0	0	0	0	0	0	0	0	0	0	0	0	0	0	0	0	0	0	0	2	0	2	1	0	0.666667	3	0	2	5	6	0
RAC1	Testis_GCT;Skin_Melanoma	12	8	1	21	2	0	0.913043	36	9	1	46	5	0	0.901961	0	0	0	0	0	0	0	0	0	0	0	0	0	0	0	0	0	0	0	0	0	1	0	0	1	0	0	1	0	0	0	0	0	0
GPHN	Kidney_CCRCC	17	3	1	21	8	0	0.724138	84	9	6	99	19	0	0.838983	0	0	0	0	0	0	0	0	0	0	0	0	0	0	0	0	1	1	0	0	1	2	0	0	2	0	0	1	2	0	0	2	0	0
KIT	PANCANCER;Testis_GCT;Panc_AdenoCA	9	10	1	20	7	0	0.740741	161	19	6	186	52	0	0.781513	0	0	0	0	0	0	0	0	0	0	0	0	0	0	0	0	0	0	0	0	0	1	0	0	1	0	0	1	0	0	0	0	0	0
LRRC28	Skin_Melanoma	17	2	1	20	1	0	0.952381	31	6	2	39	12	0	0.764706	0	0	0	0	0	0	0	0	0	0	0	0	0	0	0	0	0	0	0	0	0	0	0	0	0	0	0	0	1	1	0	2	0	0
ZFX	Skin_Melanoma	13	3	4	20	6	0	0.769231	69	7	2	78	18	0	0.8125	0	0	0	0	0	0	0	0	0	0	0	0	0	0	1	0	0	1	0	0	1	2	0	0	2	0	0	1	3	0	1	4	0	0
MET	Kidney_PRCC;Lung_AdenoCA	5	12	1	18	0	0	1	162	40	14	216	45	0	0.827586	0	0	0	0	0	0	0	0	0	0	0	0	0	0	0	0	0	0	0	0	0	0	0	0	0	1	0	0	0	0	0	0	0	0
RHOA	Breast_LobularCA;Bladder_TCC	14	2	1	17	2	0	0.894737	31	10	3	44	6	0	0.88	0	0	0	0	0	0	0	0	0	0	0	0	0	0	4	0	1	5	0	0	1	1	0	0	1	0	0	1	1	0	0	1	0	0
PDGFRA	CNS_GBM_IDHwt;Lung_LargeCell	12	5	0	17	3	0	0.85	205	43	10	258	42	0	0.86	0	0	0	0	0	0	0	0	0	0	0	0	0	0	0	0	0	0	0	0	0	0	0	0	0	0	0	0	0	1	0	1	0	0
PIK3CB	Uterus_AdenoCA	16	1	0	17	7	0	0.708333	139	13	10	162	34	0	0.826531	0	0	0	0	0	0	0	0	0	0	0	0	0	0	0	0	0	0	0	0	0	1	0	1	2	0	0	1	1	0	0	1	0	0
CDKN2C	CNS_GBM_IDHwt	14	2	0	16	4	0	0.8	24	5	0	29	7	0	0.805556	0	0	0	0	0	0	0	0	0	0	0	0	0	0	0	0	0	0	0	0	0	0	0	0	0	0	0	0	0	0	0	0	0	0
TCEA1	Lung_SCC	13	3	0	16	5	0	0.761905	39	5	5	49	7	0	0.875	0	0	0	0	0	0	0	0	0	0	0	0	0	0	0	0	0	0	0	0	0	0	0	2	2	1	0	0.666667	0	0	0	0	0	0
ZNF750	Lung_SCC	6	7	3	16	1	0	0.941176	75	16	7	98	17	0	0.852174	0	0	0	0	0	0	0	0	0	0	0	0	0	0	0	0	0	0	0	0	0	0	0	0	0	0	0	0	1	1	0	2	0	0
TFDP1	Uterus_AdenoCA	10	3	3	16	4	0	0.8	37	9	5	51	10	0	0.836066	0	0	0	0	0	0	0	0	0	0	0	0	0	0	0	0	1	1	0	0	1	0	0	0	0	0	0	0	1	1	1	3	0	0
GTDC1	Breast_DuctalCA	14	1	0	15	3	0	0.833333	64	16	6	86	16	0	0.843137	0	0	0	0	0	0	0	0	0	0	0	0	0	0	0	0	0	0	0	0	0	0	0	0	0	0	0	0	2	0	0	2	0	0
LPP	Stomach_AdenoCA	13	1	1	15	1	0	0.9375	56	17	5	78	23	0	0.772277	0	0	0	0	0	0	0	0	1	0	1	0	0	1	0	0	0	0	0	0	0	0	0	0	0	0	0	0	0	0	0	0	0	0
ACVR1	PANCANCER;Uterus_AdenoCA	13	1	0	14	2	0	0.875	54	9	4	67	25	0	0.728261	0	0	0	0	0	0	0	0	0	0	0	0	0	0	0	0	0	0	0	0	0	0	0	0	0	0	0	0	0	0	0	0	0	0
RARG	Bladder_TCC	13	1	0	14	3	0	0.823529	46	10	3	59	12	0	0.830986	0	0	0	0	0	0	0	0	0	0	0	0	0	0	0	0	0	0	0	0	0	0	0	0	0	0	0	0	0	0	0	0	1	0
HOXD11	Stomach_AdenoCA	10	3	1	14	4	0	0.777778	71	7	4	82	12	0	0.87234	0	0	0	0	0	0	0	0	0	0	0	0	0	0	0	0	0	0	0	0	0	1	0	0	1	0	0	1	1	0	0	1	1	0
MUC20	PANCANCER;Breast_DuctalCA;Testis_GCT	10	0	3	13	19	0	0.40625	45	5	15	65	51	0	0.560345	0	0	0	0	0	0	0	0	0	0	0	0	0	0	0	0	0	0	0	0	0	1	0	0	1	0	0	1	0	0	0	0	7	0
VMAC	Skin_Melanoma	8	2	1	11	4	0	0.733333	16	2	2	20	2	0	0.909091	0	0	0	0	0	0	0	0	0	0	0	0	0	0	0	0	0	0	0	0	0	0	0	0	0	0	0	0	0	0	0	0	0	0
EIF1AX	Uterus_AdenoCA	9	1	0	10	1	0	0.909091	16	3	1	20	3	0	0.869565	0	0	0	0	0	0	0	0	0	0	0	0	0	0	0	0	0	0	0	0	0	2	0	0	2	0	0	1	1	0	0	1	0	0
USP17L22	Breast_LobularCA;Breast_DuctalCA;CNS_Menin	7	0	2	9	28	0	0.243243	53	4	14	71	208	0	0.25448	0	0	0	0	0	0	0	1	0	0	1	0	0	1	0	0	0	0	3	0	0	2	0	0	2	4	0	0.333333	4	0	1	5	4	0
SKI	Connective_Liposarc	7	0	2	9	0	0	1	117	15	5	137	20	0	0.872611	0	0	0	0	0	0	0	0	0	0	0	0	0	0	0	0	0	0	0	0	0	0	0	0	0	0	0	0	1	0	0	1	0	0
AFAP1L2	HeadNeck_SCC	8	0	0	8	5	0	0.615385	84	11	6	101	17	0	0.855932	0	0	0	0	0	0	0	0	0	0	0	0	0	0	0	0	0	0	0	0	0	3	0	1	4	0	0	1	0	0	0	0	0	0
PREX2	Lung_LargeCell	5	1	2	8	3	0	0.727273	350	109	45	504	93	0	0.844221	0	0	0	0	0	0	0	0	0	0	0	1	0	0	0	0	0	0	0	0	0	1	1	0	2	0	0	1	0	0	0	0	0	0
FCGR3A	PANCANCER;Breast_LobularCA	5	1	1	7	13	0	0.35	48	9	9	66	44	0	0.6	0	0	0	0	0	0	0	0	0	0	0	0	0	0	0	0	1	1	0	0	1	2	0	0	2	2	0	0.5	0	0	0	0	1	0
SMO	CNS_Menin	5	1	1	7	1	0	0.875	162	27	11	200	45	0	0.816327	0	0	0	0	0	0	0	0	0	0	0	0	0	0	0	0	0	0	0	0	0	0	0	0	0	0	0	0	0	0	0	0	0	0
MAPK1	HeadNeck_SCC	6	1	0	7	1	0	0.875	38	4	3	45	11	0	0.803571	0	0	0	0	0	0	0	0	0	0	0	0	0	0	1	0	0	1	0	0	1	0	0	0	0	0	0	0	0	0	0	0	0	0
ALK	Connective_SCS	6	1	0	7	2	0	0.777778	290	49	19	358	59	0	0.858513	0	0	0	0	0	0	0	0	0	0	0	0	0	0	0	0	0	0	0	0	0	1	1	0	2	0	0	1	0	0	0	0	0	0
STAT3	Prost_AdenoCA	6	0	1	7	3	0	0.7	111	17	6	134	29	0	0.822086	0	0	0	0	0	0	0	0	0	0	0	0	0	0	0	0	0	0	0	0	0	1	0	0	1	1	0	0.5	0	0	0	0	0	0
RET	Lung_AdenoCA	4	1	0	5	0	0	1	193	34	13	240	43	0	0.848057	0	0	0	0	0	0	0	0	0	1	1	0	0	1	0	0	0	0	0	0	0	0	0	0	0	0	0	0	0	0	0	0	0	0
KDR	Uterus_AdenoCA	4	1	0	5	0	0	1	268	42	9	319	46	0	0.873973	0	0	0	0	0	0	0	0	0	0	0	0	0	0	0	0	0	0	0	0	0	2	0	0	2	0	0	1	1	0	0	1	0	0
ELOC	Kidney_CCRCC	3	1	0	4	0	0	1	15	6	0	21	3	0	0.875	0	0	0	0	0	0	0	0	0	0	0	0	0	0	0	0	0	0	0	0	0	0	0	0	0	0	0	0	0	0	0	0	0	0
UQCR10	Bladder_TCC	3	0	1	4	1	0	0.8	9	4	2	15	3	0	0.833333	0	0	0	0	0	0	0	0	0	0	0	0	0	0	0	0	0	0	0	0	0	1	0	0	1	0	0	1	0	0	1	1	0	0
VAV1	Breast_LobularCA	2	0	0	2	0	0	1	139	23	18	180	31	0	0.853081	0	0	0	0	0	0	0	0	0	0	0	0	0	0	0	0	0	0	0	0	0	3	0	1	4	0	0	1	0	0	0	0	0	0
CYSLTR2	CNS_GBM_IDHwt	2	0	0	2	0	0	1	49	9	7	65	9	0	0.878378	0	0	0	0	0	0	0	0	0	0	0	0	0	0	0	0	0	0	0	0	0	0	0	0	0	0	0	0	0	0	0	0	0	0
AR	CNS_GBM_IDHmut	1	1	0	2	0	0	1	148	18	9	175	56	0	0.757576	0	0	0	0	0	0	0	0	0	0	0	0	0	0	0	0	0	0	0	0	0	0	0	1	1	1	0	0.5	0	1	0	1	0	0
TRAF7	CNS_Menin;Connective_Myxofibro	2	0	0	2	0	0	1	90	8	6	104	16	0	0.866667	0	0	0	0	0	0	0	0	0	0	0	0	0	0	0	0	0	0	0	0	0	0	0	0	0	0	0	0	0	0	0	0	0	0
CXCR4	Liver_HCC	2	0	0	2	1	0	0.666667	38	16	4	58	9	0	0.865672	0	0	0	0	0	0	0	0	0	0	0	0	0	0	0	0	0	0	0	0	0	2	0	0	2	0	0	1	0	0	0	0	0	0
JUN	ColoRect_AdenoCA	1	0	0	1	0	0	1	56	10	2	68	12	0	0.85	0	0	0	0	0	0	0	0	0	0	0	0	0	0	0	0	0	0	0	0	0	2	0	0	2	1	0	0.666667	0	0	0	0	0	0
BRD4	HeadNeck_SCC	1	0	0	1	0	0	1	174	16	10	200	45	0	0.816327	0	0	0	0	0	0	0	0	0	0	0	0	0	0	0	0	0	0	0	0	0	1	0	1	2	0	0	1	0	0	0	0	0	0
GLI1	Liver_HCC	1	0	0	1	0	0	1	226	35	19	280	57	0	0.830861	0	0	0	0	0	0	0	0	0	0	0	0	0	0	0	0	0	0	0	0	0	0	0	1	1	1	0	0.5	0	0	0	0	0	0
ABL1	Kidney_CCRCC	0	1	0	1	0	0	1	152	24	9	185	47	0	0.797414	0	0	0	0	0	0	0	0	0	0	0	0	0	0	0	0	0	0	0	0	0	1	0	0	1	1	0	0.5	0	0	0	0	0	0
SRC	Lung_SCC	1	0	0	1	0	0	1	60	19	7	86	17	0	0.834951	0	0	0	0	0	0	0	0	0	0	0	0	0	0	0	0	0	0	0	0	0	2	0	1	3	0	0	1	0	0	0	0	0	0
DDR2	Ovary_AdenoCA	1	0	0	1	0	0	1	128	33	25	186	25	0	0.881517	0	0	0	0	0	0	0	0	0	0	0	0	0	0	0	0	0	0	0	0	0	2	0	0	2	0	0	1	0	0	0	0	0	0
IL7R	Skin_Melanoma	1	0	0	1	1	0	0.5	131	42	8	181	30	0	0.85782	0	0	0	0	0	0	0	0	0	0	0	0	0	0	0	0	0	0	0	0	0	0	0	0	0	1	0	0	0	0	0	0	0	0
PCBP1	PANCANCER;ColoRect_AdenoCA	0	0	0	0	0	0	0	54	38	2	94	10	0	0.903846	0	0	0	0	0	0	0	0	0	0	0	0	0	0	0	0	0	0	0	0	0	0	0	0	0	0	0	0	0	0	0	0	0	0
PNRC2	PANCANCER;ColoRect_AdenoCA	0	0	0	0	0	0	0	23	3	10	36	39	0	0.48	0	0	0	0	0	0	0	0	0	0	0	0	0	0	0	0	0	0	0	0	0	1	0	0	1	0	0	1	0	0	0	0	0	0
SEC22B	PANCANCER;Breast_LobularCA;Breast_DuctalCA	0	0	0	0	0	0	0	37	6	7	50	33	0	0.60241	0	0	0	0	0	0	0	0	0	0	0	0	0	0	0	0	0	0	0	0	0	1	0	0	1	0	0	1	0	0	0	0	0	0
SLC35G5	PANCANCER;Breast_DuctalCA;Kidney_CCRCC	0	0	0	0	0	0	0	78	6	8	92	93	0	0.497297	0	0	0	0	0	0	0	0	0	0	0	0	0	0	0	0	0	0	0	0	0	0	0	0	0	1	0	0	0	0	0	0	0	0
CHD4	PANCANCER;Breast_DuctalCA;ColoRect_AdenoCA;Uterus_AdenoCA;Ovary_AdenoCA	0	0	0	0	0	0	0	411	58	20	489	101	0	0.828814	0	0	0	0	0	0	0	0	0	0	0	0	0	0	0	0	0	0	0	0	0	4	1	0	5	1	0	0.833333	0	0	0	0	0	0
PTPRB	BileDuct_AdenoCA;Connective_Liposarc	0	0	0	0	0	0	0	315	80	28	423	76	0	0.847695	0	0	0	0	0	0	0	0	1	1	2	0	0	1	0	0	0	0	0	0	0	2	1	0	3	0	0	1	0	0	0	0	0	0
MUC16	Breast_LobularCA;Connective_Osteosarc;Connective_Liposarc	0	0	0	0	0	0	0	2157	442	196	2795	413	0	0.871259	0	0	0	0	0	0	0	1	0	0	1	0	0	1	0	0	0	0	0	0	0	11	6	3	20	4	0	0.833333	0	0	0	0	0	0
AGAP6	Breast_DuctalCA;Kidney_CCRCC;Ovary_AdenoCA	0	0	0	0	0	0	0	107	12	26	145	135	0	0.517857	0	0	0	0	0	0	0	0	1	0	1	1	0	0.5	0	0	0	0	0	0	0	2	0	1	3	0	0	1	0	0	0	0	0	0
DHRS4L2	Breast_DuctalCA	0	0	0	0	0	0	0	29	8	3	40	24	0	0.625	0	0	0	0	0	0	0	0	0	0	0	0	0	0	0	0	0	0	0	0	0	1	0	0	1	2	0	0.333333	0	0	0	0	0	0
LRRC37B	Breast_DuctalCA	0	0	0	0	0	0	0	113	15	10	138	39	0	0.779661	0	0	0	0	0	0	0	0	0	0	0	0	0	0	0	0	0	0	0	0	0	3	0	0	3	0	0	1	0	0	0	0	0	0
ROCK1	Breast_DuctalCA;Kidney_CCRCC	0	0	0	0	0	0	0	304	30	24	358	120	0	0.748954	0	0	0	0	0	0	0	0	0	0	0	0	0	0	0	0	0	0	0	0	0	2	0	0	2	2	0	0.5	0	0	0	0	0	0
SORD	Breast_DuctalCA	0	0	0	0	0	0	0	46	8	4	58	38	0	0.604167	0	0	0	0	0	0	0	0	0	0	0	0	0	0	0	0	0	0	0	0	0	1	0	0	1	2	0	0.333333	0	0	0	0	0	0
STEAP1	Breast_DuctalCA	0	0	0	0	0	0	0	62	3	30	95	95	0	0.5	0	0	0	0	0	0	0	1	0	0	1	0	0	1	0	0	0	0	0	0	0	0	0	0	0	1	0	0	0	0	0	0	0	0
THAP12	Breast_DuctalCA	0	0	0	0	0	0	0	82	12	18	112	76	0	0.595745	0	0	0	0	0	0	0	0	0	0	0	0	0	0	0	0	0	0	0	0	0	0	0	0	0	0	0	0	0	0	0	0	0	0
ZSCAN5A	Breast_DuctalCA;CNS_Menin	0	0	0	0	0	0	0	85	13	9	107	56	0	0.656442	0	0	0	0	0	0	0	0	0	0	0	0	0	0	0	0	0	0	0	0	0	0	1	0	1	2	0	0.333333	0	0	0	0	0	0
RGPD3	CNS_GBM_IDHwt	0	0	0	0	0	0	0	292	43	19	354	130	0	0.731405	0	0	0	0	0	0	0	0	0	0	0	0	0	0	0	0	0	0	0	0	0	2	0	0	2	0	0	1	0	0	0	0	0	0
TRRAP	CNS_GBM_IDHwt;Kidney_CCRCC;Lung_AdenoCA	0	0	0	0	0	0	0	528	89	44	661	119	0	0.847436	0	0	0	0	0	0	0	0	0	0	0	0	0	0	0	0	0	0	0	0	0	4	0	2	6	0	0	1	0	0	0	0	0	0
BCL9	ColoRect_AdenoCA	0	0	0	0	0	0	0	302	34	10	346	92	0	0.789954	0	0	0	0	0	0	0	0	0	0	0	0	0	0	0	0	0	0	0	0	0	1	0	0	1	0	0	1	0	0	0	0	0	0
OLIG2	ColoRect_AdenoCA	0	0	0	0	0	0	0	92	10	6	108	14	0	0.885246	0	0	0	0	0	0	0	0	0	0	0	0	0	0	0	0	0	0	0	0	0	1	0	0	1	0	0	1	0	0	0	0	0	0
SPTA1	ColoRect_AdenoCA	0	0	0	0	0	0	0	655	233	80	968	166	0	0.853616	0	0	0	0	0	0	0	2	0	0	2	1	0	0.666667	0	0	0	0	0	0	0	8	3	0	11	3	0	0.785714	0	0	0	0	0	0
FAT4	HeadNeck_SCC;Eso_AdenoCA	0	0	0	0	0	0	0	1201	153	80	1434	282	0	0.835664	0	0	0	0	0	0	0	1	0	0	1	0	0	1	0	0	0	0	0	0	0	6	0	1	7	0	0	1	0	0	0	0	0	0
DCTN1	Liver_HCC;Kidney_CCRCC	0	0	0	0	0	0	0	162	17	13	192	43	0	0.817021	0	0	0	0	0	0	0	0	0	0	0	0	0	0	0	0	0	0	0	0	0	1	0	0	1	1	0	0.5	0	0	0	0	0	0
FASN	Liver_HCC	0	0	0	0	0	0	0	368	57	44	469	102	0	0.821366	0	0	0	0	0	0	0	0	0	0	0	1	0	0	0	0	0	0	0	0	0	6	0	2	8	2	0	0.8	0	0	0	0	0	0
COL2A1	Connective_Chondro	0	0	0	0	0	0	0	234	43	9	286	54	0	0.841176	0	0	0	0	0	0	0	0	0	0	0	0	0	0	0	0	0	0	0	0	0	2	0	0	2	0	0	1	0	0	0	0	0	0
FAT3	Connective_Chondro;Connective_Liposarc;Bladder_TCC;Panc_AdenoCA	0	0	0	0	0	0	0	1023	202	103	1328	285	0	0.823311	0	0	0	0	0	0	0	1	0	0	1	0	0	1	0	0	0	0	0	0	0	7	1	1	9	0	0	1	0	0	0	0	0	0
NBEA	Connective_Chondro;Eso_AdenoCA;Kidney_CCRCC;Skin_Melanoma	0	0	0	0	0	0	0	612	133	77	822	180	0	0.820359	0	0	0	0	0	0	0	0	0	0	0	0	0	0	0	0	0	0	0	0	0	2	0	0	2	1	0	0.666667	0	0	0	0	0	0
NCAPG2	Connective_Chondro	0	0	0	0	0	0	0	105	14	16	135	38	0	0.780347	0	0	0	0	0	0	0	1	0	0	1	0	0	1	0	0	0	0	0	0	0	0	0	0	0	1	0	0	0	0	0	0	0	0
ITK	Connective_Myxofibro	0	0	0	0	0	0	0	116	23	5	144	28	0	0.837209	0	0	0	0	0	0	0	0	0	0	0	0	0	0	0	0	0	0	0	0	0	1	0	0	1	0	0	1	0	0	0	0	0	0
PDGFRB	Connective_Myxofibro;Connective_SCS;Kidney_CCRCC	0	0	0	0	0	0	0	160	20	11	191	47	0	0.802521	0	0	0	0	0	0	0	0	0	0	0	0	0	0	0	0	0	0	0	0	0	0	0	0	0	0	0	0	0	0	0	0	0	0
RANBP2	Connective_Leiomyo	0	0	0	0	0	0	0	314	41	17	372	114	0	0.765432	0	0	0	0	0	0	0	0	0	0	0	0	0	0	0	0	0	0	0	0	0	2	0	0	2	1	0	0.666667	0	0	0	0	0	0
RAP1GDS1	Connective_Osteosarc	0	0	0	0	0	0	0	68	7	4	79	29	0	0.731481	0	0	0	0	0	0	0	0	0	0	0	0	0	0	0	0	0	0	0	0	0	1	0	0	1	0	0	1	0	0	0	0	0	0
CYP27B1	Connective_Liposarc	0	0	0	0	0	0	0	83	18	3	104	11	0	0.904348	0	0	0	0	0	0	0	0	0	0	0	0	0	0	0	0	0	0	0	0	0	0	0	0	0	0	0	0	0	0	0	0	0	0
CDH11	Eso_AdenoCA	0	0	0	0	0	0	0	211	39	15	265	53	0	0.833333	0	0	0	0	0	0	0	0	0	0	0	0	0	0	0	0	0	0	0	0	0	2	0	0	2	0	0	1	0	0	0	0	0	0
ARNT	Kidney_CCRCC	0	0	0	0	0	0	0	80	16	6	102	27	0	0.790698	0	0	0	0	0	0	0	0	0	0	0	0	0	0	0	0	0	0	0	0	0	0	0	0	0	0	0	0	0	0	0	0	0	0
CLEC18B	Kidney_CCRCC	0	0	0	0	0	0	0	36	5	21	62	114	0	0.352273	0	0	0	0	0	0	0	0	0	0	0	0	0	0	0	0	0	0	0	0	0	0	0	0	0	1	0	0	0	0	0	0	0	0
EZR	Kidney_CCRCC	0	0	0	0	0	0	0	67	9	4	80	31	0	0.720721	0	0	0	0	0	0	0	0	0	0	0	0	0	0	0	0	0	0	0	0	0	0	0	0	0	0	0	0	0	0	0	0	0	0
PCSK7	Kidney_CCRCC	0	0	0	0	0	0	0	92	11	9	112	70	0	0.615385	0	0	0	0	0	0	0	0	0	0	0	0	0	0	0	0	0	0	0	0	0	1	0	0	1	1	0	0.5	0	0	0	0	0	0
PRPF8	Kidney_CCRCC;Uterus_AdenoCA;Bladder_TCC	0	0	0	0	0	0	0	250	26	7	283	61	0	0.822674	0	0	0	0	0	0	0	0	0	0	0	0	0	0	0	0	0	0	0	0	0	1	0	0	1	0	0	1	0	0	0	0	0	0
RPL22	Kidney_CCRCC	0	0	0	0	0	0	0	438	19	10	467	74	0	0.863216	0	0	0	0	0	0	0	0	0	0	0	0	0	0	0	0	0	0	0	0	0	1	0	0	1	0	0	1	0	0	0	0	0	0
TRIP11	Kidney_CCRCC	0	0	0	0	0	0	0	192	31	12	235	84	0	0.736677	0	0	0	0	0	0	0	0	0	0	0	0	0	0	0	0	0	0	0	0	0	3	0	0	3	0	0	1	0	0	0	0	0	0
TUBA3E	Kidney_CCRCC	0	0	0	0	0	0	0	110	14	7	131	31	0	0.808642	0	0	0	0	0	0	0	0	0	0	0	0	0	0	0	0	0	0	0	0	0	0	0	0	0	0	0	0	0	0	0	0	0	0
PICALM	Kidney_PRCC	0	0	0	0	0	0	0	63	5	2	70	13	0	0.843373	0	0	0	0	0	0	0	0	0	0	0	0	0	0	0	0	0	0	0	0	0	0	0	0	0	2	0	0	0	0	0	0	0	0
MAP3K13	Kidney_ChRCC	0	0	0	0	0	0	0	126	19	12	157	33	0	0.826316	0	0	0	0	0	0	0	0	0	0	0	0	0	0	0	0	0	0	0	0	0	2	0	0	2	0	0	1	0	0	0	0	0	0
WNK2	Kidney_ChRCC	0	0	0	0	0	0	0	384	48	29	461	96	0	0.827648	0	0	0	0	0	0	0	0	0	0	0	0	0	0	0	0	0	0	0	0	0	2	0	0	2	0	0	1	0	0	0	0	0	0
CNTNAP2	Lung_AdenoCA;Ovary_AdenoCA	0	0	0	0	0	0	0	385	124	51	560	89	0	0.862866	0	0	0	0	0	0	0	0	0	0	0	0	0	0	0	0	0	0	0	0	0	0	1	1	2	2	0	0.5	0	0	0	0	0	0
CTNND2	Lung_AdenoCA	0	0	0	0	0	0	0	376	91	39	506	73	0	0.873921	0	0	0	0	0	0	0	0	0	0	0	0	0	0	0	0	0	0	0	0	0	3	1	0	4	0	0	1	0	0	0	0	0	0
KIAA0556	Lung_AdenoCA	0	0	0	0	0	0	0	267	33	11	311	43	0	0.878531	0	0	0	0	0	0	0	0	0	0	0	0	0	0	0	0	0	0	0	0	0	0	1	1	2	0	0	1	0	0	0	0	0	0
NKX2-1	Lung_AdenoCA	0	0	0	0	0	0	0	94	11	8	113	26	0	0.81295	0	0	0	0	0	0	0	0	0	0	0	0	0	0	0	0	0	0	0	0	0	0	0	0	0	0	0	0	0	0	0	0	0	0
PTPRZ1	Lung_AdenoCA	0	0	0	0	0	0	0	356	86	45	487	112	0	0.813022	0	0	0	0	0	0	0	0	1	0	1	0	0	1	0	0	0	0	0	0	0	1	2	1	4	0	0	1	0	0	0	0	0	0
SNRPD3	Lung_AdenoCA	0	0	0	0	0	0	0	20	4	1	25	5	0	0.833333	0	0	0	0	0	0	0	0	0	0	0	0	0	0	0	0	0	0	0	0	0	0	0	0	0	0	0	0	0	0	0	0	0	0
TPTE	Lung_AdenoCA	0	0	0	0	0	0	0	60	4	27	91	293	0	0.236979	0	0	0	0	0	0	0	0	0	0	0	0	0	0	0	0	0	0	0	0	0	0	0	0	0	3	0	0	0	0	0	0	0	0
ANK1	Lung_LargeCell	0	0	0	0	0	0	0	358	89	24	471	89	0	0.841071	0	0	0	0	0	0	0	0	0	0	0	0	0	0	0	0	0	0	0	0	0	1	0	0	1	0	0	1	0	0	0	0	0	0
BCL7A	Lung_LargeCell	0	0	0	0	0	0	0	32	7	2	41	6	0	0.87234	0	0	0	0	0	0	0	0	0	0	0	0	0	0	0	0	0	0	0	0	0	0	0	0	0	0	0	0	0	0	0	0	0	0
ZNF521	Lung_SmallCell	0	0	0	0	0	0	0	254	50	22	326	65	0	0.83376	0	0	0	0	0	0	0	0	0	0	0	0	0	0	0	0	0	0	0	0	0	1	0	0	1	0	0	1	0	0	0	0	0	0
NCAM2	Lung_SCC	0	0	0	0	0	0	0	259	37	14	310	62	0	0.833333	0	0	0	0	0	0	0	0	0	0	0	0	0	0	0	0	0	0	0	0	0	4	0	1	5	0	0	1	0	0	0	0	0	0
PCDH15	Lung_SCC	0	0	0	0	0	0	0	533	127	41	701	143	0	0.830569	0	0	0	0	0	0	0	0	0	0	0	0	0	0	0	0	0	0	0	0	0	5	1	0	6	1	0	0.857143	0	0	0	0	0	0
UBR5	Lung_SCC	0	0	0	0	0	0	0	515	109	37	661	121	0	0.845269	0	0	0	0	0	0	0	0	0	0	0	1	0	0	0	0	0	0	0	0	0	3	0	0	3	0	0	1	0	0	0	0	0	0
GAS7	Mes_Mesothelioma	0	0	0	0	0	0	0	93	20	11	124	17	0	0.879433	0	0	0	0	0	0	0	0	0	0	0	0	0	0	0	0	0	0	0	0	0	0	0	0	0	1	0	0	0	0	0	0	0	0
IL6ST	Prost_AdenoCA	0	0	0	0	0	0	0	126	17	3	146	38	0	0.793478	0	0	0	0	0	0	0	1	0	0	1	0	0	1	0	0	0	0	0	0	0	2	0	0	2	1	0	0.666667	0	0	0	0	0	0
SPHKAP	Prost_AdenoCA	0	0	0	0	0	0	0	382	77	18	477	76	0	0.862568	0	0	0	0	0	0	0	0	1	0	1	0	0	1	0	0	0	0	0	0	0	4	1	0	5	0	0	1	0	0	0	0	0	0
RBM39	Uterus_AdenoCA	0	0	0	0	0	0	0	86	14	8	108	22	0	0.830769	0	0	0	0	0	0	0	0	0	0	0	0	0	0	0	0	0	0	0	0	0	0	0	0	0	0	0	0	0	0	0	0	0	0
AHR	Bladder_TCC	0	0	0	0	0	0	0	110	23	12	145	31	0	0.823864	0	0	0	0	0	0	0	1	0	0	1	0	0	1	0	0	0	0	0	0	0	1	1	0	2	1	0	0.666667	0	0	0	0	0	0
ETV4	Bladder_TCC	0	0	0	0	0	0	0	56	10	14	80	13	0	0.860215	0	0	0	0	0	0	0	0	0	0	0	0	0	0	0	0	0	0	0	0	0	0	0	0	0	0	0	0	0	0	0	0	0	0
GNA13	Bladder_TCC	0	0	0	0	0	0	0	45	5	5	55	15	0	0.785714	0	0	0	0	0	0	0	0	0	0	0	0	0	0	0	0	0	0	0	0	0	0	0	0	0	0	0	0	0	0	0	0	0	0
MROH2B	Bladder_TCC	0	0	0	0	0	0	0	383	115	35	533	94	0	0.85008	0	0	0	0	0	0	0	0	0	0	0	0	0	0	0	0	0	0	0	0	0	2	1	1	4	0	0	1	0	0	0	0	0	0
PPARG	Bladder_TCC	0	0	0	0	0	0	0	68	22	14	104	28	0	0.787879	0	0	0	0	0	0	0	0	0	0	0	0	0	0	0	0	0	0	0	0	0	0	0	0	0	1	0	0	0	0	0	0	0	0
RHOB	Bladder_TCC	0	0	0	0	0	0	0	46	10	1	57	8	0	0.876923	0	0	0	0	0	0	0	0	0	0	0	0	0	0	0	0	0	0	0	0	0	1	0	0	1	1	0	0.5	0	0	0	0	0	0
UTY	Bladder_TCC	0	0	0	0	0	0	0	0	0	0	0	0	0	0	0	0	0	0	0	0	0	0	0	0	0	0	0	0	0	0	0	0	0	0	0	0	0	0	0	0	0	0	0	0	0	0	0	0
HIP1	Ovary_AdenoCA	0	0	0	0	0	0	0	135	35	10	180	33	0	0.84507	0	0	0	0	0	0	0	0	0	0	0	0	0	0	0	0	0	0	0	0	0	4	0	0	4	1	0	0.8	0	0	0	0	0	0
LILRB3	Ovary_AdenoCA	0	0	0	0	0	0	0	106	11	18	135	132	0	0.505618	0	0	0	0	0	0	0	0	0	0	0	0	0	0	0	0	0	0	0	0	0	0	0	0	0	1	0	0	0	0	0	0	0	0
ZDHHC11	Ovary_AdenoCA	0	0	0	0	0	0	0	72	12	27	111	120	0	0.480519	0	0	0	0	0	0	0	0	0	0	0	0	0	0	0	0	0	0	0	0	0	0	0	1	1	4	0	0.2	0	0	0	0	0	0
CRNKL1	Skin_Melanoma	0	0	0	0	0	0	0	97	24	18	139	29	0	0.827381	0	0	0	0	0	0	0	0	0	0	0	0	0	0	0	0	0	0	0	0	0	1	0	0	1	0	0	1	0	0	0	0	0	0
MGAM	Skin_Melanoma	0	0	0	0	0	0	0	355	117	49	521	74	0	0.87563	0	0	0	0	0	0	0	0	1	0	1	0	0	1	0	0	0	0	0	0	0	2	0	0	2	2	0	0.5	0	0	0	0	0	0
PDGFB	Skin_Melanoma	0	0	0	0	0	0	0	53	7	3	63	8	0	0.887324	0	0	0	0	0	0	0	0	0	0	0	0	0	0	0	0	0	0	0	0	0	0	0	0	0	0	0	0	0	0	0	0	0	0
RUNX1T1	Skin_Melanoma	0	0	0	0	0	0	0	198	59	29	286	49	0	0.853731	0	0	0	0	0	0	0	0	0	0	0	0	0	0	0	0	0	0	0	0	0	1	0	0	1	1	0	0.5	0	0	0	0	0	0
SYNE1	Skin_Melanoma	0	0	0	0	0	0	0	1524	249	123	1896	362	0	0.839681	0	0	0	0	0	0	0	0	1	0	1	0	0	1	0	0	0	0	0	0	0	14	1	0	15	5	0	0.75	0	0	0	0	0	0
KCNA5	Panc_AdenoCA	0	0	0	0	0	0	0	173	50	16	239	49	0	0.829861	0	0	0	0	0	0	0	0	0	0	0	0	0	0	0	0	0	0	0	0	0	0	1	0	1	0	0	1	0	0	0	0	0	0
PXDNL	Stomach_AdenoCA	0	0	0	0	0	0	0	456	135	50	641	88	0	0.879287	0	0	0	0	0	0	0	0	0	0	0	0	0	0	0	0	0	0	0	0	0	4	2	2	8	1	0	0.888889	0	0	0	0	0	0
[truncated: 456 more columns]

## Sheet: Supp. Table 8
Supplementary Table 8: Per gene and per tumour highest actionability status as per COSMIC
1, Approved marketed drug with demonstrated efficacy at the mutation; 2, Phase 2/3 clinical results meet primary outcome measures; 3 Drug in ongoing clinical trials.
tumour_group	1	2	3
BileDuct-AdenoCA	0	2	22
Bladder-TCC	4	1	282
Breast-DuctalCA	795	1	903
Breast-LobularCA	156	1	84
CNS-Astro	0	1	59
CNS-GBM-IDHmut	2	0	25
CNS-GBM-IDHwt	6	5	173
CNS-Menin	0	18	13
CNS-Oligo	1	0	53
ColoRect-AdenoCA	439	8	1857
Connective-Chondro	0	0	68
Connective-Leiomyo	0	1	66
Connective-Liposarc	0	0	34
Connective-Myxofibro	2	0	63
Connective-Osteosarc	0	0	18
Connective-SCS	1	0	26
Connective-SS	1	0	4
Eso-AdenoCA	1	3	80
HeadNeck-SCC	1	0	164
Kidney-CCRCC	11	0	712
Kidney-ChRCC	0	1	23
Kidney-PRCC	1	0	48
Liver-HCC	0	0	17
Lung-AdenoCA	174	48	412
Lung-LargeCell	1	0	21
Lung-SCC	15	2	345
Lung-SmallCell	0	0	24
Mes_Mesothelioma	0	0	0
Ovary-AdenoCA	33	6	394
Panc-AdenoCA	0	2	68
Prost-AdenoCA	17	0	89
Skin-Melanoma	108	80	58
Stomach-AdenoCA	5	1	58
Testis-GCT	0	0	21
Uterus-AdenoCA	90	380	165
Total	1865	563	6452

## Sheet: Supp. Table 9
Supplementary Table 9: Per gene and per tumour highest actionability status as per OncoKB
Level 1, FDA approved drug; Level 2, Standard care; Level 3, Clinical evidence; Level 4 Case reports
tumour_group	LEVEL_1	LEVEL_2	LEVEL_3A	LEVEL_3B	LEVEL_4
BileDuct-AdenoCA	2	0	0	8	10
Bladder-TCC	127	0	34	59	38
Breast-DuctalCA	607	153	132	43	129
Breast-LobularCA	123	31	24	7	21
CNS-Astro	0	1	53	3	2
CNS-GBM-IDHmut	0	0	27	0	0
CNS-GBM-IDHwt	0	4	0	40	95
CNS-Menin	0	0	0	8	1
CNS-Oligo	0	0	49	4	0
ColoRect-AdenoCA	315	0	50	722	558
Connective-Chondro	0	40	0	17	1
Connective-Leiomyo	0	0	0	2	6
Connective-Liposarc	0	0	0	8	5
Connective-Myxofibro	0	0	0	4	14
Connective-Osteosarc	0	0	0	5	1
Connective-SCS	0	0	0	2	5
Connective-SS	0	0	0	1	0
Eso-AdenoCA	0	0	0	20	16
HeadNeck-SCC	0	0	6	45	41
Kidney-CCRCC	0	0	0	66	74
Kidney-ChRCC	0	0	1	2	3
Kidney-PRCC	0	0	1	6	11
Liver-HCC	0	0	0	4	7
Lung-AdenoCA	229	8	7	86	195
Lung-LargeCell	1	0	0	5	4
Lung-SCC	8	1	1	82	129
Lung-SmallCell	0	0	0	3	5
Mes_Mesothelioma	0	0	0	0	0
Ovary-AdenoCA	25	0	3	88	69
Panc-AdenoCA	0	0	0	6	61
Prost-AdenoCA	16	0	0	16	15
Skin-Melanoma	107	18	82	10	16
Stomach-AdenoCA	0	0	0	16	8
Testis-GCT	0	0	0	15	4
Uterus-AdenoCA	0	0	23	383	166
Total	1560	256	493	1786	1710

## Sheet: Supp. Table 10
Supplementary Table 10: OncoKB actionability annotations
Level	Gene	Alterations	Cancer Types	Drugs (for therapeutic implications only)
1	ALK	Oncogenic Mutations	Non-Small Cell Lung Cancer	Lorlatinib
1	ATM	Oncogenic Mutations	Prostate Cancer, NOS, Prostate Cancer	Olaparib
1	BARD1	Oncogenic Mutations	Prostate Cancer, NOS, Prostate Cancer	Olaparib
1	BRAF	V600	Melanoma	Vemurafenib + Atezolizumab + Cobimetinib
1	BRAF	V600E	Colorectal Cancer	Encorafenib + Cetuximab
1	BRAF	V600E	Melanoma	Dabrafenib
1	BRAF	V600E	Melanoma	Vemurafenib
1	BRAF	V600E	Non-Small Cell Lung Cancer	Dabrafenib + Trametinib
1	BRAF	V600E, V600K	Melanoma	Dabrafenib + Trametinib
1	BRAF	V600E, V600K	Melanoma	Encorafenib + Binimetinib
1	BRAF	V600E, V600K	Melanoma	Trametinib
1	BRAF	V600E, V600K	Melanoma	Vemurafenib + Cobimetinib
1	BRCA1	Oncogenic Mutations	Ovarian Cancer, Ovary/Fallopian Tube, Peritoneal Serous Carcinoma	Niraparib
1	BRCA1	Oncogenic Mutations	Ovarian Cancer, Ovary/Fallopian Tube, Peritoneal Serous Carcinoma	Olaparib, Olaparib + Bevacizumab
1	BRCA1	Oncogenic Mutations	Ovarian Cancer, Ovary/Fallopian Tube, Peritoneal Serous Carcinoma	Rucaparib
1	BRCA1	Oncogenic Mutations	Prostate Cancer, NOS, Prostate Cancer	Olaparib
1	BRCA1	Oncogenic Mutations	Prostate Cancer, NOS, Prostate Cancer	Olaparib + Abiraterone + Prednisone, Olaparib + Abiraterone + Prednisolone
1	BRCA1	Oncogenic Mutations	Prostate Cancer, NOS, Prostate Cancer	Talazoparib + Enzalutamide
1	BRCA2	Oncogenic Mutations	Ovarian Cancer, Ovary/Fallopian Tube, Peritoneal Serous Carcinoma	Niraparib
1	BRCA2	Oncogenic Mutations	Ovarian Cancer, Ovary/Fallopian Tube, Peritoneal Serous Carcinoma	Olaparib, Olaparib + Bevacizumab
1	BRCA2	Oncogenic Mutations	Ovarian Cancer, Ovary/Fallopian Tube, Peritoneal Serous Carcinoma	Rucaparib
1	BRCA2	Oncogenic Mutations	Prostate Cancer, NOS, Prostate Cancer	Olaparib
1	BRIP1	Oncogenic Mutations	Prostate Cancer, NOS, Prostate Cancer	Olaparib
1	CDK12	Oncogenic Mutations	Prostate Cancer, NOS, Prostate Cancer	Olaparib
1	CHEK1	Oncogenic Mutations	Prostate Cancer, NOS, Prostate Cancer	Olaparib
1	CHEK2	Oncogenic Mutations	Prostate Cancer, NOS, Prostate Cancer	Olaparib
1	EGFR	Exon 19 in-frame deletions, L858R	Non-Small Cell Lung Cancer	Afatinib
1	EGFR	Exon 19 in-frame deletions, L858R	Non-Small Cell Lung Cancer	Dacomitinib
1	EGFR	Exon 19 in-frame deletions, L858R	Non-Small Cell Lung Cancer	Erlotinib, Erlotinib + Ramucirumab
1	EGFR	Exon 19 in-frame deletions, L858R	Non-Small Cell Lung Cancer	Gefitinib
1	EGFR	Exon 19 in-frame deletions, L858R	Non-Small Cell Lung Cancer	Osimertinib
1	EGFR	Exon 20 in-frame insertions	Non-Small Cell Lung Cancer	Amivantamab
1	EGFR	Exon 20 in-frame insertions	Non-Small Cell Lung Cancer	Mobocertinib
1	EGFR	G719	Non-Small Cell Lung Cancer	Afatinib
1	EGFR	L861Q	Non-Small Cell Lung Cancer	Afatinib
1	EGFR	S768I	Non-Small Cell Lung Cancer	Afatinib
1	EGFR	T790M	Non-Small Cell Lung Cancer	Osimertinib
1	FANCL	Oncogenic Mutations	Prostate Cancer, NOS, Prostate Cancer	Olaparib
1	FGFR3	G370C, R248C, S249C, Y373C	Bladder Cancer	Erdafitinib
1	IDH1	R132	Intrahepatic Cholangiocarcinoma, Cholangiocarcinoma	Ivosidenib
1	KRAS	G12C	Non-Small Cell Lung Cancer	Sotorasib
1	KRAS	Wildtype	Colorectal Cancer	Cetuximab, Cetuximab + Chemotherapy
1	KRAS	Wildtype	Colorectal Cancer	Panitumumab, Panitumumab + Chemotherapy
1	MET	D1010, Exon 14 Deletion, Exon 14 in-frame deletions, Exon 14 splice mutations	Non-Small Cell Lung Cancer	Capmatinib
1	MET	D1010, Exon 14 Deletion, Exon 14 in-frame deletions, Exon 14 splice mutations	Non-Small Cell Lung Cancer	Tepotinib
1	NRAS	Wildtype	Colorectal Cancer	Panitumumab, Panitumumab + Chemotherapy
1	Other Biomarkers	Microsatellite Instability-High	All Solid Tumors	Pembrolizumab
1	Other Biomarkers	Microsatellite Instability-High	Colorectal Cancer	Ipilimumab + Nivolumab
1	Other Biomarkers	Microsatellite Instability-High	Colorectal Cancer	Nivolumab
1	Other Biomarkers	Tumor Mutational Burden-High	All Solid Tumors	Pembrolizumab
1	PALB2	Oncogenic Mutations	Prostate Cancer, NOS, Prostate Cancer	Olaparib
1	PIK3CA	C420R, E542K, E545A, E545D, E545G, E545K, H1047L, H1047R, H1047Y, Q546E, Q546R	Breast Cancer	Alpelisib + Fulvestrant
1	RAD51B	Oncogenic Mutations	Prostate Cancer, NOS, Prostate Cancer	Olaparib
1	RAD51C	Oncogenic Mutations	Prostate Cancer, NOS, Prostate Cancer	Olaparib
1	RAD51D	Oncogenic Mutations	Prostate Cancer, NOS, Prostate Cancer	Olaparib
1	RAD54L	Oncogenic Mutations	Prostate Cancer, NOS, Prostate Cancer	Olaparib
1	SMARCB1	Deletion	Epithelioid Sarcoma	Tazemetostat
1	TSC1	Oncogenic Mutations	Encapsulated Glioma	Everolimus
1	TSC2	Oncogenic Mutations	Encapsulated Glioma	Everolimus
2	BRAF	V600E	All Solid Tumors (excluding Colorectal Cancer)	Dabrafenib + Trametinib
2	ERBB2	Oncogenic Mutations	Non-Small Cell Lung Cancer	Trastuzumab Deruxtecan
2	BRAF	V600 (excluding V600E and V600K)	Melanoma	Dabrafenib + Trametinib
2	BRAF	V600 (excluding V600E and V600K)	Melanoma	Encorafenib + Binimetinib
2	BRAF	V600 (excluding V600E and V600K)	Melanoma	Vemurafenib + Cobimetinib
2	BRAF	V600E	Colorectal Cancer	Encorafenib + Panitumumab
2	BRAF	V600E	Diffuse Glioma	Vemurafenib + Cobimetinib
2	BRAF	V600E	Encapsulated Glioma	Vemurafenib + Cobimetinib
2	BRAF	V600E	Pilocytic Astrocytoma	Selumetinib
2	BRCA1	Oncogenic Mutations	Pancreatic Adenocarcinoma, Acinar Cell Carcinoma of the Pancreas	Rucaparib
2	BRCA2	Oncogenic Mutations	Pancreatic Adenocarcinoma, Acinar Cell Carcinoma of the Pancreas	Rucaparib
2	EGFR	A763_Y764insFQEA	Non-Small Cell Lung Cancer	Erlotinib
2	ERBB2	Oncogenic Mutations	Non-Small Cell Lung Cancer	Ado-Trastuzumab Emtansine
2	IDH1	Oncogenic Mutations	Chondrosarcoma	Ivosidenib
2	KIT	D579del, K642E, L576P, L576del, P577del, V559A, V560D, V560G, V560del, V654A, W557G, W557R, Y553_K558del	Melanoma	Imatinib
2	MET	D1010, Exon 14 Deletion, Exon 14 in-frame deletions, Exon 14 splice mutations	Non-Small Cell Lung Cancer	Crizotinib
2	PIK3CA	Oncogenic Mutations (excluding C420R, E542K, E545A, E545D, E545G, E545K, Q546E, Q546R, H1047L, H1047R and H1047Y)	Breast Cancer	Alpelisib + Fulvestrant
3	BRAF	V600E	Biliary Tract Cancer, NOS	Dabrafenib + Trametinib
3	BRCA1	Oncogenic Mutations	Prostate Cancer, NOS, Prostate Cancer	Rucaparib
3	BRCA2	Oncogenic Mutations	Prostate Cancer, NOS, Prostate Cancer	Rucaparib
3	ESR1	D538, E380, L469V, L536, S463P, Y537	Breast Cancer	Elacestrant
3	ESR1	V422del	Breast Cancer	Elacestrant
3	IDH1	Oncogenic Mutations	Oligodendroglioma	Ivosidenib
3	KRAS	G12C	Pancreatic Adenocarcinoma	Adagrasib
3	AKT1	E17K	Breast Cancer	AZD5363
3	AKT1	E17K	Ovarian Cancer, Endometrial Cancer	AZD5363
3	ARAF	Oncogenic Mutations	Non-Small Cell Lung Cancer	Sorafenib
3	BRAF	K601	Melanoma	Trametinib
3	BRAF	L597	Melanoma	Trametinib
3	BRCA1	Oncogenic Mutations	Breast Cancer	Olaparib
3	BRCA1	Oncogenic Mutations	Breast Cancer	Talazoparib
3	BRCA1	Oncogenic Mutations	Pancreatic Adenocarcinoma, Acinar Cell Carcinoma of the Pancreas	Olaparib
3	BRCA2	Oncogenic Mutations	Breast Cancer	Olaparib
3	BRCA2	Oncogenic Mutations	Breast Cancer	Talazoparib
3	BRCA2	Oncogenic Mutations	Pancreatic Adenocarcinoma, Acinar Cell Carcinoma of the Pancreas	Olaparib
3	EGFR	E709_T710delinsD	Non-Small Cell Lung Cancer	Afatinib
3	EGFR	Exon 19 in-frame deletions, Exon 19 in-frame insertions, G719, L858R, L861Q, S768I	Non-Small Cell Lung Cancer	Patritumab Deruxtecan
3	EGFR	Exon 19 in-frame insertions	Non-Small Cell Lung Cancer	Erlotinib
3	EGFR	Exon 19 in-frame insertions	Non-Small Cell Lung Cancer	Gefitinib
3	EGFR	Exon 20 in-frame insertions	Non-Small Cell Lung Cancer	CLN-081
3	EGFR	Exon 20 in-frame insertions	Non-Small Cell Lung Cancer	Poziotinib
3	EGFR	Kinase Domain Duplication	Non-Small Cell Lung Cancer	Afatinib
3	ERBB2	Oncogenic Mutations	Breast Cancer	Neratinib
3	ERBB2	Oncogenic Mutations	Non-Small Cell Lung Cancer	Neratinib
3	ERBB2	Oncogenic Mutations	Non-Small Cell Lung Cancer	Trastuzumab + Pertuzumab + Docetaxel
3	ERCC2	Oncogenic Mutations	Bladder Cancer	Cisplatin
3	ESR1	Oncogenic Mutations (excluding Fusions)	Breast Cancer	Fulvestrant
3	FGFR3	G380R, K650, S371C	Bladder Cancer	Erdafitinib
3	HRAS	Oncogenic Mutations	Bladder Urothelial Carcinoma	Tipifarnib
3	HRAS	Oncogenic Mutations	Head and Neck Squamous Cell Carcinoma	Tipifarnib
3	IDH1	R132	Glioma (excluding Oligodendroglioma)	Ivosidenib
3	KRAS	G12C	Colorectal Cancer	Adagrasib, Adagrasib + Cetuximab
3	KRAS	G12C	Hepatobiliary Cancer, Tubular Adenoma of the Colon, Esophagogastric Cancer, Anal Cancer, Small Bowel Cancer, Gastrointestinal Neuroendocrine Tumor	Adagrasib
3	MAP2K1	Oncogenic Mutations	Melanoma, Non-Small Cell Lung Cancer, Low-Grade Serous Ovarian Cancer	Trametinib, Cobimetinib
3	MET	Y1003	Non-Small Cell Lung Cancer	Tepotinib, Capmatinib, Crizotinib
3	MTOR	E2014K, E2419K	Bladder Cancer	Everolimus
3	MTOR	L2209V, L2427Q	Renal Cell Carcinoma	Temsirolimus
3	MTOR	Q2223K	Renal Cell Carcinoma	Everolimus
3	NRAS	Oncogenic Mutations	Melanoma	Binimetinib
3	ESR1	Oncogenic Mutations	Breast Cancer	AZD9496
4	FGFR2	Oncogenic Mutations	Cholangiocarcinoma	RLY-4008
4	ARID1A	Truncating Mutations	All Solid Tumors	PLX2853
4	ARID1A	Truncating Mutations	All Solid Tumors	Tazemetostat
4	BRAF	G464, G469A, G469R, G469V	All Solid Tumors	PLX8394
4	BRAF	K601	All Solid Tumors	PLX8394
4	BRAF	L597	All Solid Tumors	PLX8394
4	CDK12	Truncating Mutations	All Solid Tumors	Pembrolizumab, Nivolumab, Cemiplimab
4	CDKN2A	Oncogenic Mutations	All Solid Tumors	Palbociclib, Ribociclib, Abemaciclib
4	EGFR	A289V, R108K, T263P	Glioma	Lapatinib
4	EGFR	A763_Y764insFQEA	Non-Small Cell Lung Cancer	Afatinib
4	EGFR	D761Y	Non-Small Cell Lung Cancer	Osimertinib
4	EGFR	Exon 19 in-frame insertions	Non-Small Cell Lung Cancer	Afatinib
4	EGFR	Kinase Domain Duplication	Non-Small Cell Lung Cancer	Erlotinib
4	EGFR	Kinase Domain Duplication	Non-Small Cell Lung Cancer	Gefitinib
4	EGFR	L718V	Non-Small Cell Lung Cancer	Afatinib
4	EGFR	L747P	Non-Small Cell Lung Cancer	Afatinib
4	FGFR1	Oncogenic Mutations	All Solid Tumors	Erdafitinib, AZD4547
4	FGFR3	Oncogenic Mutations	All Solid Tumors	Erdafitinib, AZD4547
4	KDM6A	Oncogenic Mutations	Bladder Cancer	Tazemetostat
4	KRAS	G12D	All Solid Tumors	ASP3082
4	KRAS	Oncogenic Mutations	All Solid Tumors	Trametinib, Cobimetinib, Binimetinib
4	MTOR	Oncogenic Mutations	All Solid Tumors	Everolimus, Temsirolimus
4	NF1	Oncogenic Mutations	All Solid Tumors	Trametinib, Cobimetinib
4	NRAS	Oncogenic Mutations	Melanoma	Binimetinib + Ribociclib
4	PTEN	Oncogenic Mutations	All Solid Tumors	GSK2636771, AZD8186
4	STK11	Oncogenic Mutations	Non-Small Cell Lung Cancer	Bemcentinib + Pembrolizumab
4	FGFR1	Oncogenic Mutations	All Solid Tumors	Erdafitinib, AZD4547
4	FGFR2	Oncogenic Mutations	All Solid Tumors	Erdafitinib, AZD4548
4	FGFR3	Oncogenic Mutations	All Solid Tumors	Erdafitinib, AZD4549

[truncated: 4 more sheets: Supp. Table 11, Supp. Table 12, Supp. Table 13, Supp. Table. 14]
